# Supplementary material for: Argonaute1‐Dependent LtmilR2 Negatively Regulated Infection of Lasiodiplodia theobromae by Targeting a Guanine Nucleotide Exchange Factor in RAS Signalling
Source: Plant Cell Environ. 2025 Jul 13;48(10):7688–98. doi: 10.1111/pce.70058 (PMC12415416; doi:10.1111/pce.70058)
Supplement: Supplementary file 2 — Supporting table 1‐4‐revised. [file PCE-48-7688-s001.xlsx]

## Sheet: Table S1
Table S1 Primers used in this study
Primer	Sequence(5'-3')	Purpose
AGO-UP-F	CCCCCGGGTGCTCCCAGCAACTACAAGG
Ago-Up-R	GGAATTCGCCTGCTGCATGTTTCAGGT
Ago-Down-F	CCATCGATGGACGAACTGGTGAGAGATG
Ago-Down-R	GTCGACAGCTGTCCTGAAGCTGAGCT
HYG-F	GACGACCCGGTCATACCTTC	HYG test
HYG-R	CTACACAGCCATCGGTCCAG
AGO-UP-F	TTCCCGGTCTCTATCACGGT
HUY-UP-R	ATTGACCGATTCCTTGCGGT
Hyg-DOWN-F	GAGGGCGTGGATATGTCCTG
AGO-DOWN-R	TTGGACGCAGGTGTACTCAC
AGO-F	CTGGACACCTTCACGAACGA	AGO check
AGO-R	TCTTCGGATTGCTTCACCCC
mtr-MIR2592ay-p3_2ss6AG17CG	TCCCAAACCTAAACCCGACTCTCTAGTTGTTGTTGTTATGGTCTAGTTGTTGTTGTTATGGTCTAATTTAAATATGGTCTAAAGAAGAAGAATATGGTCTAAAGAAGAAGAATATGGTCCCAAACCTAAACCCGACTC ATCATTCCACTCAACATTCA	for silencing
mtr-MIR2592ay-p3_2ss6AG17CG	TTCGTAGGAACCCAATCTTCAAACCTTAGCCATGTGAATCTCCTTCGACGAGTCGAGTTGTTTGGGAATGCAGCTCTAAATCATTCCACTCAACATTCAGGC	for overexpression
Ras-Up-F	GCGGCCGCGAAGCCAGCGAAGTTGAGCG
Ras -Up-R	GACTAGTCCATTTCGGCGTTGTGCGTGC
Ras -Down-F	AGTACTTCTATTCATCTCCTTTGTCG
Ras -Down-R	GCTCTAGAGCGAGGCGAAGAGTGGTTAGCC
C2H2-Up-F	GCTCTAGAGCGCCATCACCAACATCACGCG
C2H2-Up-R	GCGGCCGCGTAGCACCAAGGGCAACGAC
C2H2 -Down-F	GACTAGTCAACGGAGAAGAGGAAGGCAT
C2H2-Down-R	AGTACTGAGTCTGGAAGGATAGGAAG
Camp-Up-F	CCATCGATGGCAATAAGAGCAATACGACTG
Camp -Up-R	GCGGCCGCACGGTAGTGGAGGAATGTGT
Camp-Down-F	GAGCTCGTTCATAGAGGACATACTGG
Camp-Down-R	GACTAGTCGGCGTCCTGAAGAAGTATGC

## Sheet: Table S2
Table S2 Results of small RNAs sequencing of grape bark inoculated with L.theobromae or LtAGO1
#Sample_ID	Total_Reads	Total_Bases	A%	T%	C%	G%	N%	Q20%	Q30%	GC%
LtAGO1	21366666	1089699966	24.05	23.4	25.63	26.91	0.01	99.41	97.78	52.54
L.theobromae	19957910	1017853410	24.31	22.56	24.54	28.57	0.01	99.35	97.64	53.12

## Sheet: Table S3
TableS3 Lt-milRNAs identified in this study and their expression levels
Lt-milRNA name	Sequence (5'-3')	LtAGO1(norm)	L.theobromae(norm)	Expression level
Lt-milR1	GTCCCTGCCCTTTGTACA	4.22103	31.0265	middle
Lt-milR2	GAGTCGGGTTGTTTGGGA	4.22103	27.1481	middle
Lt-milR3	TCTTACCAACTCCTCCCATTCC	0	5.90944	middle
Lt-milR4	TAGATACCCCAGTAGTCC	0	11.6349	middle
Lt-milR5	AACATACGTGGGTAGCTGAAG	0	11.6349	middle
Lt-milR6	TATCGTCCGGACGGGTATGTA	0	6.78704	middle
Lt-milR7	TATGTGTGTGTGTGTGTGTG	0	13.5741	middle
Lt-milR8	TGAAGCTACCATCTGGACGTA	0	17.4524	middle
Lt-milR9	TATCGTCCTGACGTGAATGT	0	6.78704	middle

## Sheet: Table S4
Table S4 Target genes of Lt-milRNAs identified by degradome sequencing and analysis
Query	Transcript	GnenID	Symbol	Description	GO	KEGG	TStart	TStop	TSlice	MFEratio	AllenScore	Structure	Sequence	pvalue	qvalue
LtmilR7	XM_035506938.1	LTHEOB_10307	LTHEOB_10307	putative aminotransferase class v cysteine desulfurase [Diplodia seriata]	GO:0005634(nucleus);GO:0005829(cytosol);GO:0030170(pyridoxal phosphate binding);GO:0052699(ergothioneine biosynthetic process);GO:1903257(selenoneine biosynthetic process);GO:1990411(hercynylcysteine sulfoxide lyase activity (ergothioneine-forming));GO:1990412(hercynylselenocysteine lyase activity (selenoneine-forming))	ko00340(Histidine metabolism)	1033	1050	1042	0.650146	7	.((((-(((((((((-((((&)))).))))))))).)))).	AACGC-CACGCGCAC-CAUG&UAUGUGUGUGUGUGUGUGUG	0	0
LtmilR7	XM_035508369.1	LTHEOB_11596	LTHEOB_11596	hypothetical protein BK809_0007445 [Diplodia seriata]	GO:0000790(nuclear chromatin);GO:0004402(histone acetyltransferase activity);GO:0006348(chromatin silencing at telomere);GO:0033255(SAS acetyltransferase complex)	NA	829	846	838	0.752187	3.5	(((((((-(((((-((((((&)))))).))))).)))))))	CACACGC-CACAC-CACAUA&UAUGUGUGUGUGUGUGUGUG	4.1024e-72	4.18476e-72
LtmilR7	XM_035508547.1	LTHEOB_11756	LTHEOB_11756	hypothetical protein MPH_00253 [Macrophomina phaseolina MS6]	GO:0003674(molecular_function);GO:0005575(cellular_component);GO:0008150(biological_process)	NA	481	498	489	0.693878	5.5	(((((-(((-(((((((((.&.))))))))).))).)))))	CGCAC-CAC-CACACACGUC&UAUGUGUGUGUGUGUGUGUG	0	0
LtmilR7	XM_035508636.1	LTHEOB_11836	LTHEOB_11836	hypothetical protein BKCO1_27000102 [Diplodia corticola]	NA	NA	137	155	146	0.752187	6.5	((((((((-(((((((((((&))))))))))).))))))))	CGCGCGCG-ACGCACGCAUG&UAUGUGUGUGUGUGUGUGUG	0	0
LtmilR7	XM_035508848.1	LTHEOB_12026	LTHEOB_12026	putative sam and ph domain containing protein [Diplodia seriata]	GO:0003674(molecular_function);GO:0005575(cellular_component);GO:0008150(biological_process)	NA	1973	1993	1984	0.760933	6.5	((((.((((((((((((((..&..))))))))))))))-))))	CGCAGCAUGCACACGCACACC&UAUGUGUGUGUGUGUG-UGUG	0	0
LtmilR7	XM_035509519.1	LTHEOB_12630	LTHEOB_12630	Elongin-A [Diplodia seriata]	NA	NA	412	431	421	0.693878	7	(((-(((((((((((.((((.&.))))-))))))))))).)))	CGC-CGCACGCACACGACGUC&UAUGU-GUGUGUGUGUGUGUG	4.1024e-72	4.18476e-72
LtmilR7	XM_035509669.1	LTHEOB_12766	LTHEOB_12766	glycosyltransferase family 25 protein [Diplodia corticola]	GO:0003674(molecular_function);GO:0005575(cellular_component);GO:0008150(biological_process)	NA	1611	1630	1621	0.723032	5	((((((((((((((((((((&))))))))))))))))))))	CACGUGCACAUACGCAUAUG&UAUGUGUGUGUGUGUGUGUG	0	0
LtmilR7	XM_035510191.1	LTHEOB_1485	LTHEOB_1485	hypothetical protein UCDDS831_g03673 [Diplodia seriata]	GO:0003674(molecular_function);GO:0005576(extracellular region);GO:0008150(biological_process)	NA	884	903	894	0.688047	7	..(((((((((((((.((((&)))).)))))))))))))..	AUUACACACACGCGCCCAUG&UAUGUGUGUGUGUGUGUGUG	0	0
LtmilR7	XM_035510720.1	LTHEOB_1961	LTHEOB_1961	hypothetical protein W97_04149 [Coniosporium apollinis CBS 100218]	GO:0003674(molecular_function);GO:0005575(cellular_component)	ko00564(Glycerophospholipid metabolism)	227	246	237	0.720117	5.5	(((((((((((((.(.(((.&.))).).)))))))))))))	CACACACGCACACCCUCAUC&UAUGUGUGUGUGUGUGUGUG	4.1024e-72	4.18476e-72
LtmilR7	XM_035511474.1	LTHEOB_264	LTHEOB_264	xaa-pro aminopeptidase [Diplodia corticola]	GO:0005634(nucleus);GO:0005829(cytosol);GO:0009987(cellular process);GO:0016787(hydrolase activity)	NA	1386	1405	1395	0.661808	6.5	(((-((((.((((.(((((((&)))))))-)))).)))).)))	CAC-CACGGACACGACACGUA&UAUGUGU-GUGUGUGUGUGUG	0	0
LtmilR7	XM_035512940.1	LTHEOB_396	LTHEOB_396	calcium permease family membrane transporter [Diplodia corticola]	GO:0000329(fungal-type vacuole membrane);GO:0005789(endoplasmic reticulum membrane);GO:0005886(plasma membrane);GO:0006813(potassium ion transport);GO:0006814(sodium ion transport);GO:0015369(calcium:proton antiporter activity);GO:0015385(sodium:proton antiporter activity);GO:0015386(potassium:proton antiporter activity);GO:0016021(integral component of membrane);GO:0055085(transmembrane transpor…	NA	2474	2493	2483	0.658892	6	(((((((((-((((((.((((&))))-)))))).)))))))))	CAUACAUAC-CGCACAUCAUA&UAUG-UGUGUGUGUGUGUGUG	4.1024e-72	4.18476e-72
LtmilR7	XM_035514296.1	LTHEOB_518	LTHEOB_518	glutamate carboxypeptidase tre2 [Diplodia corticola]	GO:0005783(endoplasmic reticulum);GO:0006508(proteolysis);GO:0008233(peptidase activity)	NA	2423	2441	2432	0.661808	6.5	((((((-((((((((((((.&.)))))))))))).))))))	CGCACA-ACACGCGCAUGUC&UAUGUGUGUGUGUGUGUGUG	0	0
LtmilR7	XM_035515825.1	LTHEOB_6556	LTHEOB_6556	arrestin domain protein [Diplodia corticola]	GO:0005769(early endosome);GO:0005770(late endosome);GO:0005829(cytosol);GO:0006897(endocytosis);GO:0031625(ubiquitin protein ligase binding);GO:0032386(regulation of intracellular transport);GO:2000397(positive regulation of ubiquitin-dependent endocytosis)	NA	2083	2103	2094	0.763848	7	.(((.((((((((((((((..&..))))))))))))))-))).	AACAGCGCGCGCACACACAAC&UAUGUGUGUGUGUGUG-UGUG	0	0
LtmilR7	XM_035517445.1	LTHEOB_8014	LTHEOB_8014	putative vitamin h transporter [Diplodia seriata]	GO:0003674(molecular_function);GO:0016021(integral component of membrane);GO:0055085(transmembrane transport)	ko04146(Peroxisome)	770	789	780	0.798834	6	.((.((((((((((((((((&)))))))))))))))).)).	AACUCGCGCACGCGCGCAUA&UAUGUGUGUGUGUGUGUGUG	0	0
LtmilR7	XM_035517774.1	LTHEOB_8310	LTHEOB_8310	Alpha/beta hydrolase fold-1 [Macrophomina phaseolina MS6]	GO:0016787(hydrolase activity)	NA	372	390	381	0.714286	5.5	.((((((-(((((((((((.&.))))))))))).)))))).	UGCACAC-UACGCACACAUC&UAUGUGUGUGUGUGUGUGUG	0	0
LtmilR2	XM_035506597.1	LTHEOB_1000	LTHEOB_1000	cell wall proline rich protein [Diplodia corticola]	GO:0003674(molecular_function);GO:0005575(cellular_component)	NA	872	890	880	0.724852	6.5	((((((((((((((..(((&)))-.))))))))))))))	UCUCAAACAGCCUGUCCUC&GAG-UCGGGUUGUUUGGGA	0	0
LtmilR2	XM_035506684.1	LTHEOB_10079	LTHEOB_10079	putative glycoside hydrolase family 79 protein [Diplodia seriata]	GO:0003674(molecular_function);GO:0005575(cellular_component);GO:0008150(biological_process)	NA	872	890	880	0.692308	6.5	.((((((((((.((((.((&)).))))-)))))))))).	ACCUGGACAACACCGAGUC&GAGUCGG-GUUGUUUGGGA	4.1024e-72	4.18476e-72
LtmilR2	XM_035506763.1	LTHEOB_1015	LTHEOB_1015	sterol regulatory element binding protein sre1 [Diplodia corticola]	GO:0000976(transcription regulatory region sequence-specific DNA binding);GO:0000978(RNA polymerase II proximal promoter sequence-specific DNA binding);GO:0005635(nuclear envelope);GO:0005789(endoplasmic reticulum membrane);GO:0006355(regulation of transcription, DNA-templated);GO:0006879(cellular iron ion homeostasis);GO:0009405(pathogenesis);GO:0016125(sterol metabolic process);GO:0032810(stero…	NA	2030	2047	2038	0.662722	7	((((.((((.((((((..&..)))))).)))).))))	UCCCCAACACCCCGGCAC&GAGUCGGGUUGUUUGGGA	0	0
LtmilR2	XM_035506809.1	LTHEOB_10191	LTHEOB_10191	NADPH--cytochrome P450 reductase [Diplodia seriata]	GO:0005506(iron ion binding);GO:0005575(cellular_component);GO:0010181(FMN binding);GO:0016491(oxidoreductase activity);GO:0055114(oxidation-reduction process)	NA	1553	1570	1561	0.751479	5	.(((.(((((((((((.(&).))))))))))).))).	ACCCCAGCAACCCGACCC&GAGUCGGGUUGUUUGGGA	0	0
LtmilR2	XM_035507234.1	LTHEOB_10574	LTHEOB_10574	putative integral membrane protein [Diplodia seriata]	GO:0005575(cellular_component)	NA	871	890	881	0.704142	6.5	(((.((((.(((((((((((&)))))))))))-))))-)))	UCCGCGAACCAGCUCGGCUC&GAGUCGGGUUG-UUUG-GGA	0	0
LtmilR2	XM_035507246.1	LTHEOB_10585	LTHEOB_10585	putative serine/threonine-protein kinase [Diplodia seriata]	GO:0004674(protein serine/threonine kinase activity);GO:0005634(nucleus);GO:0005737(cytoplasm);GO:0006468(protein phosphorylation);GO:0035556(intracellular signal transduction)	NA	1259	1276	1266	0.718935	5	((((-((((((.((((((.&.))))))-)))))).))))	UCCC-AGCAACUCCGACUG&GAGUCGG-GUUGUUUGGGA	0	0
LtmilR2	XM_035507319.1	LTHEOB_10650	LTHEOB_10650	hypothetical protein UCDDS831_g06176 [Diplodia seriata]	GO:0000768(syncytium formation by plasma membrane fusion);GO:0003674(molecular_function);GO:0005575(cellular_component)	NA	577	595	586	0.668639	6.5	.((((.(((((((((.(((&))).)))))))))-)))).	GCCCGCAGCAACCUGCCUC&GAGUCGGGUUGUU-UGGGA	4.1024e-72	4.18476e-72
LtmilR2	XM_035507351.1	LTHEOB_1068	LTHEOB_1068	abc transporter [Diplodia corticola]	GO:0000166(nucleotide binding);GO:0005524(ATP binding);GO:0005634(nucleus);GO:0005829(cytosol);GO:0008150(biological_process);GO:0016887(ATPase activity);GO:0017111(nucleoside-triphosphatase activity)	ko03018(RNA degradation)	596	613	604	0.662722	7	((((.(((((((((((..&..))))))))))).))))	UCCUCGACAACCUGGCCG&GAGUCGGGUUGUUUGGGA	0	0
LtmilR2	XM_035507422.1	LTHEOB_10743	LTHEOB_10743	c2h2 finger domain transcription factor [Diplodia corticola]	GO:0003676(nucleic acid binding);GO:0003677(DNA binding);GO:0005634(nucleus);GO:0006351(transcription, DNA-templated);GO:0008270(zinc ion binding)	NA	2225	2242	2233	0.766272	6	(((((((((((.((((..&..)))).)))))))))))	UCCCGGACAACGCGACCA&GAGUCGGGUUGUUUGGGA	0	0
LtmilR2	XM_035507593.1	LTHEOB_10898	LTHEOB_10898	hypothetical protein BKCO1_540006 [Diplodia corticola]	NA	NA	191	208	199	0.66568	7	(((.((((((((((((..&..)))))))))))).)))	UCCGAAGCAAUCUGACGC&GAGUCGGGUUGUUUGGGA	0	0
LtmilR2	XM_035507601.1	LTHEOB_10904	LTHEOB_10904	transcription initiation factor beta subunit [Diplodia corticola]	GO:0001174(transcriptional start site selection at RNA polymerase II promoter);GO:0005524(ATP binding);GO:0005674(transcription factor TFIIF complex);GO:0006368(transcription elongation from RNA polymerase II promoter)	ko03022(Basal transcription factors)	522	538	530	0.668639	5	.(((((((-((.((((((&)))))).)).))))))).	CCCCAAAC-ACACGACUC&GAGUCGGGUUGUUUGGGA	0	0
LtmilR2	XM_035507803.1	LTHEOB_11086	LTHEOB_11086	Drug/metabolite transporter [Macrophomina phaseolina MS6]	GO:0003674(molecular_function);GO:0005737(cytoplasm);GO:0008150(biological_process);GO:0016021(integral component of membrane)	NA	1034	1050	1042	0.671598	7	(((((((((.((((-(((&))).)))).)))))))))	UCCCGGGCAUCCCG-UUC&GAGUCGGGUUGUUUGGGA	0	0
LtmilR2	XM_035507833.1	LTHEOB_11112	LTHEOB_11112	Glycoside hydrolase family 5 [Macrophomina phaseolina MS6]	GO:0004553(hydrolase activity, hydrolyzing O-glycosyl compounds);GO:0005975(carbohydrate metabolic process);GO:0009507(chloroplast)	ko00500(Starch and sucrose metabolism)	791	810	802	0.656805	6	(((((...(((((((((-(((&))).)))))))))---)))))	UCCUGUACAACAACCCG-CUC&GAGUCGGGUUGUU---UGGGA	0	0
LtmilR2	XM_035507920.1	LTHEOB_11191	LTHEOB_11191	aspartic-type endopeptidase [Diplodia corticola]	GO:0004190(aspartic-type endopeptidase activity);GO:0006508(proteolysis);GO:0030163(protein catabolic process)	NA	711	728	719	0.698225	7	.((((..(((((.(((((&))))).)))))..)))).	GCCCAUCCAGCCAGACUC&GAGUCGGGUUGUUUGGGA	0	0
LtmilR2	XM_035507928.1	LTHEOB_11199	LTHEOB_11199	putative oligopeptide transporter [Diplodia seriata]	GO:0005215(transporter activity);GO:0006810(transport);GO:0016020(membrane)	NA	1142	1160	1150	0.650888	6.5	...((((((((((((.(((&)))-))))))))))))...	UGACGAACAACCUGACCUC&GAG-UCGGGUUGUUUGGGA	0	0
LtmilR2	XM_035507929.1	LTHEOB_112	LTHEOB_112	amino acid adenylation domain-containing protein [Diplodia corticola]	GO:0003824(catalytic activity);GO:0005575(cellular_component);GO:0008152(metabolic process);GO:0009405(pathogenesis)	NA	1199	1214	1204	0.656805	6	((((---((((((.(((((&)))))-))))))...))))	UCCC---CAACCCUGACUC&GAGUC-GGGUUGUUUGGGA	0	0
LtmilR2	XM_035508140.1	LTHEOB_1139	LTHEOB_1139	armadillo-like helical protein [Diplodia corticola]	GO:0008150(biological_process)	NA	2283	2301	2291	0.701183	7	.(((((((((.((((.((.&.)).))))-))))))))).	GCCCAAACAGCCCCGUCUG&GAGUCGGG-UUGUUUGGGA	0	0
LtmilR2	XM_035508157.1	LTHEOB_11404	LTHEOB_11404	hypothetical protein AA0114_g3798 [Alternaria tenuissima]	GO:0003674(molecular_function);GO:0005575(cellular_component);GO:0008150(biological_process)	NA	110	126	118	0.710059	6	.(((((((((((((-(((&))).))))))))))))).	GCCCAAGCAAUCCG-UUC&GAGUCGGGUUGUUUGGGA	0	0
LtmilR2	XM_035508370.1	LTHEOB_11597	LTHEOB_11597	px domain-containing protein [Diplodia corticola]	GO:0005768(endosome);GO:0006897(endocytosis);GO:0016050(vesicle organization);GO:0019898(extrinsic component of membrane);GO:0035091(phosphatidylinositol binding)	NA	24	40	31	0.668639	6	((((-(((.(((((((.(&).))))))).))).))))	UCCC-AGCCACCCGACGC&GAGUCGGGUUGUUUGGGA	0	0
LtmilR2	XM_035508377.1	LTHEOB_11602	LTHEOB_11602	putative wd repeat protein [Diplodia seriata]	GO:0000124(SAGA complex);GO:0003712(transcription cofactor activity);GO:0006357(regulation of transcription by RNA polymerase II);GO:0016573(histone acetylation)	NA	1495	1511	1503	0.713018	6	.(((((((-(((((((((&))))))))).))))))).	GCCCAGAC-GCUCGACUU&GAGUCGGGUUGUUUGGGA	0	0
LtmilR2	XM_035508554.1	LTHEOB_11762	LTHEOB_11762	hypothetical protein BK809_0007611 [Diplodia seriata]	GO:0003674(molecular_function);GO:0005575(cellular_component);GO:0008150(biological_process)	NA	112	130	120	0.715976	6	.((((((((((.((.((((&)))).))-)))))))))).	ACCCAAACAGCUCCUACUC&GAGUCGG-GUUGUUUGGGA	2.087e-45	2.11627e-45
LtmilR2	XM_035508643.1	LTHEOB_11842	LTHEOB_11842	putative meiosis-specific serine threonine-protein kinase mek1 [Diplodia seriata]	GO:0000077(DNA damage checkpoint);GO:0004672(protein kinase activity);GO:0004713(protein tyrosine kinase activity);GO:0005524(ATP binding);GO:0005634(nucleus);GO:0006468(protein phosphorylation)	ko03018(RNA degradation)	2347	2362	2355	0.689349	5.5	.(((((((-((((-((((&)))).)))).))))))).	CCCCGAAC-ACCC-ACUC&GAGUCGGGUUGUUUGGGA	0	0
LtmilR2	XM_035508658.1	LTHEOB_11856	LTHEOB_11856	putative pentafunctional polypeptide protein [Neofusicoccum parvum UCRNP2]	GO:0003856(3-dehydroquinate synthase activity);GO:0005737(cytoplasm);GO:0009423(chorismate biosynthetic process)	ko00400(Phenylalanine, tyrosine and tryptophan biosynthesis)	3428	3444	3436	0.784024	6.5	.(((((((((((((-(((&))).))))))))))))).	ACCCAGACGGCCUG-CUC&GAGUCGGGUUGUUUGGGA	0	0
LtmilR2	XM_035508802.1	LTHEOB_11986	LTHEOB_11986	hypothetical protein BK809_0002376 [Diplodia seriata]	GO:0000324(fungal-type vacuole)	NA	959	975	967	0.727811	4.5	(((((.((((((((-(((&))).)))))))).)))))	UCCCACACAGCCCG-CUU&GAGUCGGGUUGUUUGGGA	0	0
LtmilR2	XM_035508808.1	LTHEOB_11991	LTHEOB_11991	conidiation-specific protein [Diplodia corticola]	NA	NA	186	203	195	0.668639	6.5	.((((.(((-(((((((((&))))))))).)))-)))).	GCCCGCAAC-AUCCGGCUC&GAGUCGGGUUGUU-UGGGA	0	0
LtmilR2	XM_035508843.1	LTHEOB_12021	LTHEOB_12021	Geranylgeranyl transferase type-1 subunit beta [Diplodia seriata]	GO:0004662(CAAX-protein geranylgeranyltransferase activity);GO:0005953(CAAX-protein geranylgeranyltransferase complex);GO:0018344(protein geranylgeranylation)	NA	859	878	868	0.704142	7	.((.((((((((((.(((((&)))))-))))))))))-)).	GCCGCAGGCGACCCUGACUU&GAGUC-GGGUUGUUUG-GGA	0	0
LtmilR2	XM_035508866.1	LTHEOB_12042	LTHEOB_12042	hypothetical protein BKCO1_3800067 [Diplodia corticola]	GO:0003674(molecular_function);GO:0005575(cellular_component);GO:0008150(biological_process)	NA	583	600	591	0.83432	4	((((.(((((((((((((&))))))))))))).))))	UUCCUGGCAGCCCGACUC&GAGUCGGGUUGUUUGGGA	0	0
LtmilR2	XM_035508906.1	LTHEOB_12079	LTHEOB_12079	putative replication factor a rfa1 [Diplodia seriata]	GO:0000723(telomere maintenance);GO:0000784(nuclear chromosome, telomeric region);GO:0000790(nuclear chromatin);GO:0003697(single-stranded DNA binding);GO:0005662(DNA replication factor A complex);GO:0005829(cytosol);GO:0006268(DNA unwinding involved in DNA replication);GO:0006279(premeiotic DNA replication);GO:0006281(DNA repair);GO:0006310(DNA recombination);GO:0032212(positive regulation of te…	ko03030(DNA replication);ko03420(Nucleotide excision repair);ko03430(Mismatch repair);ko03440(Homologous recombination)	357	373	364	0.683432	5	.(((-((((((((.((((&)))).)))))))).))).	GCCC-AACAACCCCGCUC&GAGUCGGGUUGUUUGGGA	0	0
LtmilR2	XM_035508992.1	LTHEOB_12156	LTHEOB_12156	putative aspartyl-trna cytoplasmic [Diplodia seriata]	GO:0004812(aminoacyl-tRNA ligase activity);GO:0004815(aspartate-tRNA ligase activity);GO:0005524(ATP binding);GO:0005737(cytoplasm);GO:0006418(tRNA aminoacylation for protein translation);GO:0006422(aspartyl-tRNA aminoacylation)	ko00970(Aminoacyl-tRNA biosynthesis)	2166	2184	2175	0.66568	6.5	((((((.(((.((((((((&)))))))).)))-))))))	UUCCAACACAUCCUGGCUC&GAGUCGGGUUGU-UUGGGA	0	0
LtmilR2	XM_035509077.1	LTHEOB_12232	LTHEOB_12232	Pentafunctional AROM polypeptide [Diplodia seriata]	GO:0005737(cytoplasm)	ko00400(Phenylalanine, tyrosine and tryptophan biosynthesis)	1438	1455	1446	0.718935	5.5	.((.((((((((((((((&)))))))))))))).)).	GCCAAGGCGACUCGACUC&GAGUCGGGUUGUUUGGGA	0	0
LtmilR2	XM_035509082.1	LTHEOB_12237	LTHEOB_12237	putative gpi anchored serine-threonine rich protein [Diplodia seriata]	GO:0003674(molecular_function);GO:0005575(cellular_component);GO:0008150(biological_process)	NA	401	419	409	0.730769	6	.(((((((((((.((((((&))))))-))))))))))).	CCUCGAGCAACUACGACUC&GAGUCG-GGUUGUUUGGGA	0	0
LtmilR2	XM_035509201.1	LTHEOB_12344	LTHEOB_12344	putative nadp-dependent alcohol dehydrogenase 6 [Diplodia seriata]	GO:0005575(cellular_component);GO:0008150(biological_process)	ko00010(Glycolysis / Gluconeogenesis);ko00040(Pentose and glucuronate interconversions);ko00561(Glycerolipid metabolism)	827	843	835	0.801775	4	((((((((((((((-((.&.)).))))))))))))))	UCCCGGACAACCCG-CUG&GAGUCGGGUUGUUUGGGA	0	0
LtmilR2	XM_035509212.1	LTHEOB_12354	LTHEOB_12354	putative n-acetylglucosamine-6-phosphate deacetylase [Diplodia seriata]	GO:0005634(nucleus);GO:0006046(N-acetylglucosamine catabolic process);GO:0008448(N-acetylglucosamine-6-phosphate deacetylase activity)	ko00520(Amino sugar and nucleotide sugar metabolism)	703	720	710	0.704142	6.5	(((((.-((((((((.(((&)))-))))))))..)))))	UCCCGC-CAACCCGGUCUC&GAG-UCGGGUUGUUUGGGA	0	0
LtmilR2	XM_035509247.1	LTHEOB_12386	LTHEOB_12386	putative phenylalanyl-trna beta subunit [Diplodia seriata]	GO:0000287(magnesium ion binding);GO:0003723(RNA binding);GO:0004826(phenylalanine-tRNA ligase activity);GO:0005524(ATP binding);GO:0005634(nucleus);GO:0005829(cytosol);GO:0006432(phenylalanyl-tRNA aminoacylation);GO:0009328(phenylalanine-tRNA ligase complex);GO:0035690(cellular response to drug)	ko00970(Aminoacyl-tRNA biosynthesis)	819	837	827	0.695266	7	.((((((((.((((((.((&))-)))))).)))))))).	GCCCAAGCACCUCGACGUC&GA-GUCGGGUUGUUUGGGA	0	0
LtmilR2	XM_035509273.1	LTHEOB_12409	LTHEOB_12409	transcription factor 3 [Diplodia corticola]	GO:0005543(phospholipid binding);GO:0005575(cellular_component);GO:0035690(cellular response to drug)	NA	3833	3851	3841	0.650888	5	(.(((((((((((.(((((&)))))-))))))))))).)	UGCUGAACAAUCCGGACUC&GAGUC-GGGUUGUUUGGGA	0	0
LtmilR2	XM_035509316.1	LTHEOB_12448	LTHEOB_12448	Phosphoethanolamine N-methyltransferase 3, partial [Diplodia seriata]	GO:0003674(molecular_function);GO:0005575(cellular_component);GO:0043942(negative regulation of sexual sporulation resulting in formation of a cellular spore);GO:1900760(negative regulation of sterigmatocystin biosynthetic process)	ko03018(RNA degradation)	762	778	769	0.792899	4.5	.(((-(((((((((((((&))))))))))))).))).	GCCC-AGCAACCCGGCUU&GAGUCGGGUUGUUUGGGA	0	0
LtmilR2	XM_035509411.1	LTHEOB_12533	LTHEOB_12533	hypothetical protein BKCO1_3100033 [Diplodia corticola]	GO:0003674(molecular_function);GO:0005575(cellular_component);GO:0008150(biological_process)	NA	3210	3227	3217	0.674556	6.5	..((-(((((((((((.((&))-))))))))))).))..	AACC-GACAGCCCGACAUC&GA-GUCGGGUUGUUUGGGA	0	0
LtmilR2	XM_035509422.1	LTHEOB_12543	LTHEOB_12543	Ras guanine nucleotide exchange factor A [Diplodia seriata]	GO:0005085(guanyl-nucleotide exchange factor activity);GO:0005525(GTP binding);GO:0005622(intracellular);GO:0007264(small GTPase mediated signal transduction);GO:0051056(regulation of small GTPase mediated signal transduction)	ko04111(Cell cycle - yeast)	3246	3262	3254	0.695266	6	((((((((-((.((((((&)))))).)).))))))))	UCCCAAAC-GCGCGAUUC&GAGUCGGGUUGUUUGGGA	0	0
LtmilR2	XM_035509473.1	LTHEOB_1259	LTHEOB_1259	hypothetical protein SNOG_04945 [Parastagonospora nodorum SN15]	GO:0003735(structural constituent of ribosome);GO:0006412(translation);GO:0022627(cytosolic small ribosomal subunit)	ko03010(Ribosome)	180	197	188	0.733728	6	..(((((((((((.((((&)))).)))))))))))..	GGCCAAGCAGCCCAACUC&GAGUCGGGUUGUUUGGGA	0	0
LtmilR2	XM_035509487.1	LTHEOB_12601	LTHEOB_12601	peroxisomal catalase [Diplodia corticola]	NA	NA	2040	2057	2048	0.742604	6.5	.((((((((((((((.((&)).)))))))))))))).	GUUCGAGCAGCCCGAGUC&GAGUCGGGUUGUUUGGGA	0	0
LtmilR2	XM_035509676.1	LTHEOB_12772	LTHEOB_12772	transcription factor tfiih subunit [Diplodia corticola]	GO:0000439(core TFIIH complex);GO:0003684(damaged DNA binding);GO:0005675(holo TFIIH complex);GO:0006289(nucleotide-excision repair);GO:0008094(DNA-dependent ATPase activity);GO:0008135(translation factor activity, RNA binding);GO:0008353(RNA polymerase II carboxy-terminal domain kinase activity);GO:0070816(phosphorylation of RNA polymerase II C-terminal domain)	ko03022(Basal transcription factors);ko03420(Nucleotide excision repair)	865	881	873	0.653846	7	((((((((((((((-(((&))).))))))))))))))	UUCCGGGCAGCCUG-CUU&GAGUCGGGUUGUUUGGGA	4.1024e-72	4.18476e-72
LtmilR2	XM_035509685.1	LTHEOB_12780	LTHEOB_12780	putative transcription initiation factor tfiid subunit 10 [Diplodia seriata]	GO:0000124(SAGA complex);GO:0003682(chromatin binding);GO:0005669(transcription factor TFIID complex);GO:0005829(cytosol);GO:0016573(histone acetylation);GO:0046695(SLIK (SAGA-like) complex);GO:0051123(RNA polymerase II transcriptional preinitiation complex assembly)	ko03022(Basal transcription factors)	608	625	616	0.66568	6.5	.(((((((((((((((..&..))))))))))))))).	CCUCAAACAAUCCGAUGG&GAGUCGGGUUGUUUGGGA	0	0
LtmilR2	XM_035509706.1	LTHEOB_128	LTHEOB_128	putative protein-l-isoaspartate(d-aspartate) o-methyltransferase [Diplodia seriata]	GO:0005737(cytoplasm);GO:0008757(S-adenosylmethionine-dependent methyltransferase activity);GO:0032259(methylation)	NA	1106	1123	1114	0.745562	5.5	.((((((((((((((.((&)).)))))))))))))).	GCCCAAACGACUCGAGUU&GAGUCGGGUUGUUUGGGA	0	0
LtmilR2	XM_035509733.1	LTHEOB_12823	LTHEOB_12823	putative afln vera monooxygenase protein [Neofusicoccum parvum UCRNP2]	GO:0005506(iron ion binding);GO:0005575(cellular_component);GO:0009055(electron transfer activity);GO:0010914(positive regulation of sterigmatocystin biosynthetic process);GO:0016705(oxidoreductase activity, acting on paired donors, with incorporation or reduction of molecular oxygen);GO:0020037(heme binding);GO:0042469(versicolorin reductase activity);GO:0044550(secondary metabolite biosynthetic…	ko00730(Thiamine metabolism);ko00740(Riboflavin metabolism)	1379	1395	1387	0.683432	6.5	..((((((((((((-((.&.)).))))))))))))..	GGCCAGACGACCCG-CUG&GAGUCGGGUUGUUUGGGA	0	0
LtmilR2	XM_035509735.1	LTHEOB_12825	LTHEOB_12825	abc transporter cdr4 [Diplodia corticola]	GO:0004012(phospholipid-translocating ATPase activity);GO:0005524(ATP binding);GO:0005886(plasma membrane);GO:0006855(drug transmembrane transport);GO:0008144(drug binding);GO:0009986(cell surface);GO:0015244(fluconazole transmembrane transporter activity);GO:0015903(fluconazole transport);GO:0016021(integral component of membrane);GO:0034599(cellular response to oxidative stress);GO:0035690(cell…	ko02010(ABC transporters)	4208	4226	4217	0.668639	6	((((.((((((((((.(((&))).))))))))))-))))	UCCUGAGACAGCCUGCCUC&GAGUCGGGUUGUUU-GGGA	0	0
LtmilR2	XM_035509762.1	LTHEOB_1285	LTHEOB_1285	putative gpi-anchored cell wall organization protein ecm33 [Diplodia seriata]	GO:0005886(plasma membrane);GO:0009277(fungal-type cell wall);GO:0031505(fungal-type cell wall organization)	NA	866	883	874	0.689349	5	((((.((((((((((((.&.)))))))))))).))))	UCUCCGGCAACCUGACUG&GAGUCGGGUUGUUUGGGA	0	0
LtmilR2	XM_035509854.1	LTHEOB_12932	LTHEOB_12932	flavocytochrome c [Diplodia corticola]	GO:0000104(succinate dehydrogenase activity);GO:0005622(intracellular);GO:0005634(nucleus);GO:0005739(mitochondrion);GO:0005829(cytosol);GO:0009514(glyoxysome);GO:0020037(heme binding);GO:0055114(oxidation-reduction process)	ko00350(Tyrosine metabolism);ko00360(Phenylalanine metabolism);ko00380(Tryptophan metabolism);ko00901(Indole alkaloid biosynthesis)	765	782	773	0.763314	7	.((((((.(.((((((((&)))))))).).)))))).	CCCCAAGGAUCCCGGCUC&GAGUCGGGUUGUUUGGGA	0	0
LtmilR2	XM_035509868.1	LTHEOB_12945	LTHEOB_12945	fungal zn binuclear cluster domain containing protein [Diplodia corticola]	NA	NA	1503	1520	1511	0.713018	6.5	...(((((((((((((((&)))))))))))))))...	UGGCAGGCAACUCGGCUC&GAGUCGGGUUGUUUGGGA	0	0
LtmilR2	XM_035510038.1	LTHEOB_1347	LTHEOB_1347	hypothetical protein MPH_01066 [Macrophomina phaseolina MS6]	NA	NA	101	118	109	0.692308	5	(.((((.(((((((((((&))))))))))).)))).)	UGUCAGCCAACCCGGCUC&GAGUCGGGUUGUUUGGGA	0	0
LtmilR2	XM_035510058.1	LTHEOB_1365	LTHEOB_1365	thiosulfate sulfurtransferase [Diplodia corticola]	GO:0003674(molecular_function);GO:0005575(cellular_component);GO:0008150(biological_process)	NA	1154	1172	1162	0.692308	7	..((((.(((.((((((((&))))))))-))).))))..	GGCCAAUCGAUCCCGACUC&GAGUCGGG-UUGUUUGGGA	0	0
LtmilR2	XM_035510064.1	LTHEOB_1370	LTHEOB_1370	protein kinase [Diplodia corticola]	GO:0004672(protein kinase activity);GO:0004713(protein tyrosine kinase activity);GO:0005524(ATP binding);GO:0005575(cellular_component);GO:0006468(protein phosphorylation)	NA	1697	1716	1705	0.715976	7	.(((.(((((((((..((((&))))--))))))))).))).	ACCCCAACAACCCGAAGCUC&GAGU--CGGGUUGUUUGGGA	4.1024e-72	4.18476e-72
LtmilR2	XM_035510101.1	LTHEOB_1403	LTHEOB_1403	POF1-like protein [Diplodia seriata]	GO:0000309(nicotinamide-nucleotide adenylyltransferase activity);GO:0001403(invasive growth in response to glucose limitation);GO:0005634(nucleus);GO:0005829(cytosol);GO:0007124(pseudohyphal growth);GO:0016887(ATPase activity);GO:0030433(ubiquitin-dependent ERAD pathway);GO:0034356(NAD biosynthesis via nicotinamide riboside salvage pathway)	ko00760(Nicotinate and nicotinamide metabolism)	644	662	652	0.715976	6.5	.((((((((((((((.(((&)))-)))))))))))))).	ACCCGAACGAUUCGAGCUC&GAG-UCGGGUUGUUUGGGA	0	0
LtmilR2	XM_035510164.1	LTHEOB_1460	LTHEOB_1460	alpha beta fold family [Diplodia corticola]	GO:0005575(cellular_component);GO:0006641(triglyceride metabolic process);GO:0047372(acylglycerol lipase activity);GO:0051792(medium-chain fatty acid biosynthetic process)	NA	937	956	946	0.677515	6.5	.((..(((((((((((.(((&)))-)))))))))))-.)).	GCCGAAGACGACCCGAUCUC&GAG-UCGGGUUGUUU-GGGA	0	0
LtmilR2	XM_035510259.1	LTHEOB_1546	LTHEOB_1546	putative sorbitol dehydrogenase [Diplodia seriata]	GO:0005575(cellular_component);GO:0008150(biological_process)	ko00040(Pentose and glucuronate interconversions);ko00051(Fructose and mannose metabolism)	1001	1019	1009	0.715976	6	.(((((((.((((.(((((&)))))-)))).))))))).	GCCCAGACUACCCUGACUU&GAGUC-GGGUUGUUUGGGA	0	0
LtmilR2	XM_035510365.1	LTHEOB_1641	LTHEOB_1641	putative atp-dependent rna helicase sub2 protein [Neofusicoccum parvum UCRNP2]	GO:0000346(transcription export complex);GO:0000398(mRNA splicing, via spliceosome);GO:0000781(chromosome, telomeric region);GO:0003676(nucleic acid binding);GO:0004004(ATP-dependent RNA helicase activity);GO:0005524(ATP binding);GO:0005737(cytoplasm);GO:0006283(transcription-coupled nucleotide-excision repair);GO:0006348(chromatin silencing at telomere);GO:0006368(transcription elongation from R…	ko03040(Spliceosome);ko03013(RNA transport);ko03015(mRNA surveillance pathway)	1128	1145	1135	0.701183	6.5	((((-((((((.(((((((&)))))))-)))))).))))	UCCC-GGCGAUGCCGACUC&GAGUCGG-GUUGUUUGGGA	0	0
LtmilR2	XM_035510397.1	LTHEOB_1670	LTHEOB_1670	hypothetical protein BKCO1_18000144 [Diplodia corticola]	NA	NA	802	820	810	0.721893	6.5	..((((((((.((((((((&))))))))-))))))))..	AUCCAGGCAAUCCCGAUUC&GAGUCGGG-UUGUUUGGGA	0	0
LtmilR2	XM_035510441.1	LTHEOB_171	LTHEOB_171	cdp-diacylglycerol-glycerol-3-phosphate 3-phosphatidyltransferase [Diplodia corticola]	GO:0005739(mitochondrion);GO:0008808(cardiolipin synthase activity);GO:0032049(cardiolipin biosynthetic process)	ko00564(Glycerophospholipid metabolism)	775	793	784	0.760355	5.5	.((.(((.(((((((((((&))))))))))).)))-)).	ACCACAGCCGACCCGACUC&GAGUCGGGUUGUUUG-GGA	2.2447e-75	2.66585e-75
LtmilR2	XM_035510564.1	LTHEOB_1820	LTHEOB_1820	chitin synthase activator [Diplodia corticola]	GO:0003674(molecular_function);GO:0005575(cellular_component);GO:0008150(biological_process)	NA	861	879	869	0.66568	7	.(((((((((.((((((..&..))))))-))))))))).	ACCUGAACAACCCCGACCG&GAGUCGGG-UUGUUUGGGA	0	0
LtmilR2	XM_035510726.1	LTHEOB_1967	LTHEOB_1967	ubiquitin-conjugating enzyme E2-16 kDa [Coniosporium apollinis CBS 100218]	GO:0000209(protein polyubiquitination);GO:0000502(proteasome complex);GO:0005829(cytosol);GO:0006513(protein monoubiquitination);GO:0016881(acid-amino acid ligase activity);GO:0030674(protein binding, bridging);GO:0031146(SCF-dependent proteasomal ubiquitin-dependent protein catabolic process);GO:0034605(cellular response to heat);GO:0035103(sterol regulatory element binding protein cleavage);GO:…	ko04141(Protein processing in endoplasmic reticulum);ko04120(Ubiquitin mediated proteolysis)	341	357	349	0.656805	6.5	.(((.(((((((((-((.&.)).))))))))).))).	ACCCCGACGACCCG-CUG&GAGUCGGGUUGUUUGGGA	0	0
LtmilR2	XM_035510727.1	LTHEOB_1968	LTHEOB_1968	Glutaryl-CoA dehydrogenase, mitochondrial [Diplodia seriata]	GO:0000062(fatty-acyl-CoA binding);GO:0003995(acyl-CoA dehydrogenase activity);GO:0005739(mitochondrion);GO:0009055(electron transfer activity);GO:0033539(fatty acid beta-oxidation using acyl-CoA dehydrogenase);GO:0050660(flavin adenine dinucleotide binding);GO:0052890(oxidoreductase activity, acting on the CH-CH group of donors, with a flavin as acceptor);GO:0055088(lipid homeostasis)	ko00071(Fatty acid degradation);ko00310(Lysine degradation);ko00380(Tryptophan metabolism)	926	942	934	0.650888	6	((..((((((((((-(((&))).))))))))))..))	UCAAGGGCAACCCG-CUC&GAGUCGGGUUGUUUGGGA	0	0
LtmilR2	XM_035510784.1	LTHEOB_2018	LTHEOB_2018	nuclear migration protein [Diplodia corticola]	GO:0005543(phospholipid binding);GO:0005938(cell cortex);GO:0032065(cortical protein anchoring)	NA	3653	3669	3661	0.704142	5	(((((((((((((-((((&)))).)))))))))))))	UUCCGAGCAACCC-AUUC&GAGUCGGGUUGUUUGGGA	0	0
LtmilR2	XM_035510790.1	LTHEOB_2023	LTHEOB_2023	low temperature essential 1 [Diplodia corticola]	GO:0005085(guanyl-nucleotide exchange factor activity);GO:0005622(intracellular);GO:0007264(small GTPase mediated signal transduction);GO:0051056(regulation of small GTPase mediated signal transduction)	ko04111(Cell cycle - yeast)	3809	3827	3817	0.689349	6	(((((((((((.(.(((((&))))).)-)))))))))))	UUCCGAACAACAUGGACUC&GAGUCGG-GUUGUUUGGGA	4.1024e-72	4.18476e-72
LtmilR2	XM_035510803.1	LTHEOB_2035	LTHEOB_2035	putative alcohol oxidase [Diplodia seriata]	GO:0005576(extracellular region);GO:0005622(intracellular);GO:0006066(alcohol metabolic process);GO:0008812(choline dehydrogenase activity);GO:0016614(oxidoreductase activity, acting on CH-OH group of donors);GO:0050660(flavin adenine dinucleotide binding);GO:0055114(oxidation-reduction process)	ko00680(Methane metabolism)	1838	1856	1846	0.692308	7	.((((((((((.((((((.&.))))))-)))))))))).	GCCCGGACAACGUCGGCUG&GAGUCGG-GUUGUUUGGGA	0	0
LtmilR2	XM_035510809.1	LTHEOB_2040	LTHEOB_2040	putative fatty acid desaturase [Diplodia seriata]	GO:0005575(cellular_component);GO:0006679(glucosylceramide biosynthetic process);GO:0007009(plasma membrane organization);GO:0009405(pathogenesis);GO:0016705(oxidoreductase activity, acting on paired donors, with incorporation or reduction of molecular oxygen);GO:0020037(heme binding)	NA	1440	1457	1448	0.671598	7	.(((((((((((((((((&))))))))))))))))).	CCCCGAGUGGCUCGACUU&GAGUCGGGUUGUUUGGGA	4.1024e-72	4.18476e-72
LtmilR2	XM_035510860.1	LTHEOB_2087	LTHEOB_2087	putative double-strand-break repair protein rad21 protein [Neofusicoccum parvum UCRNP2]	GO:0000780(condensed nuclear chromosome, centromeric region);GO:0003690(double-stranded DNA binding);GO:0006302(double-strand break repair);GO:0034507(chromosome, centromeric outer repeat region);GO:0034990(nuclear mitotic cohesin complex);GO:0061780(mitotic cohesin loading);GO:1902377(nuclear rDNA heterochromatin);GO:1990707(nuclear subtelomeric heterochromatin)	ko04111(Cell cycle - yeast)	1049	1068	1058	0.683432	7	(((.(((((((((((.((((&))))-)))))))))))-)))	UCCUCAAGCAGCCUGAAUUC&GAGU-CGGGUUGUUUG-GGA	0	0
LtmilR2	XM_035510879.1	LTHEOB_2103	LTHEOB_2103	putative oxidoreductase [Diplodia seriata]	GO:0016491(oxidoreductase activity)	ko03013(RNA transport)	487	503	494	0.825444	4.5	.(((-(((((((((((((&))))))))))))).))).	GCCC-GGCAACCCGGCUC&GAGUCGGGUUGUUUGGGA	0	0
LtmilR2	XM_035511019.1	LTHEOB_223	LTHEOB_223	Zinc finger C2H2-type protein [Macrophomina phaseolina MS6]	GO:0003676(nucleic acid binding);GO:0005575(cellular_component);GO:0008150(biological_process);GO:0008270(zinc ion binding)	NA	1285	1304	1294	0.650888	7	((.(((((((((.(((((((&)))))))-)))))))))-))	UCGCUGAGCAGCGUCGACUC&GAGUCGG-GUUGUUUGG-GA	4.1024e-72	4.18476e-72
LtmilR2	XM_035511066.1	LTHEOB_2272	LTHEOB_2272	putative pre-rrna-processing protein esf2 [Diplodia seriata]	GO:0000447(endonucleolytic cleavage in ITS1 to separate SSU-rRNA from 5.8S rRNA and LSU-rRNA from tricistronic rRNA transcript (SSU-rRNA, 5.8S rRNA, LSU-rRNA));GO:0000472(endonucleolytic cleavage to generate mature 5'-end of SSU-rRNA from (SSU-rRNA, 5.8S rRNA, LSU-rRNA));GO:0000480(endonucleolytic cleavage in 5'-ETS of tricistronic rRNA transcript (SSU-rRNA, 5.8S rRNA, LSU-rRNA));GO:0003723(RNA b…	NA	231	249	240	0.789941	5	.((((((.(((((.(((((&))))).)))))-)))))).	CCCCAAACCAACCGGACUC&GAGUCGGGUUG-UUUGGGA	4.1024e-72	4.18476e-72
LtmilR2	XM_035511158.1	LTHEOB_2355	LTHEOB_2355	hypothetical protein UCDDS831_g07846 [Diplodia seriata]	GO:0003674(molecular_function);GO:0005575(cellular_component);GO:0008150(biological_process)	NA	221	240	229	0.659763	6.5	(.(((((((((((((..(((&)))--))))))))))))).)	UGCCGAACAACUCGAUCCUC&GAG--UCGGGUUGUUUGGGA	0	0
LtmilR2	XM_035511167.1	LTHEOB_2363	LTHEOB_2363	putative carbohydrate-binding module family 48 protein [Diplodia seriata]	GO:0003674(molecular_function);GO:0005622(intracellular);GO:0008150(biological_process)	NA	1059	1075	1067	0.810651	5.5	((((((((((((((-((.&.)).))))))))))))))	UCCCGAGCAGCCCG-CUA&GAGUCGGGUUGUUUGGGA	4.1024e-72	4.18476e-72
LtmilR2	XM_035511327.1	LTHEOB_2507	LTHEOB_2507	putative glycoside hydrolase family 37 protein [Diplodia seriata]	GO:0004555(alpha,alpha-trehalase activity);GO:0005993(trehalose catabolic process)	ko00500(Starch and sucrose metabolism)	515	532	523	0.66568	5	(((.(((((((((.((((&)))).))))))))).)))	UCUGGAACAACCUCACUC&GAGUCGGGUUGUUUGGGA	0	0
LtmilR2	XM_035511474.1	LTHEOB_264	LTHEOB_264	xaa-pro aminopeptidase [Diplodia corticola]	GO:0005634(nucleus);GO:0005829(cytosol);GO:0009987(cellular process);GO:0016787(hydrolase activity)	NA	1679	1697	1688	0.724852	6.5	((((((((.(((((((((.&.)))))))))-))))))))	UCUCGGACGAGCCCGGCUA&GAGUCGGGUU-GUUUGGGA	0	0
LtmilR2	XM_035511523.1	LTHEOB_2684	LTHEOB_2684	isochorismatase family protein family [Diplodia corticola]	GO:0003824(catalytic activity);GO:0005575(cellular_component);GO:0008152(metabolic process)	NA	2951	2967	2958	0.683432	5.5	.(((-(((((((((.(((&))).))))))))).))).	GCCC-AACGACCCGUCUU&GAGUCGGGUUGUUUGGGA	0	0
LtmilR2	XM_035511635.1	LTHEOB_2785	LTHEOB_2785	Glutamine amidotransferase class-2 [Macrophomina phaseolina MS6]	GO:0004360(glutamine-fructose-6-phosphate transaminase (isomerizing) activity);GO:0006002(fructose 6-phosphate metabolic process);GO:0006047(UDP-N-acetylglucosamine metabolic process);GO:0034221(fungal-type cell wall chitin biosynthetic process)	ko00520(Amino sugar and nucleotide sugar metabolism);ko00250(Alanine, aspartate and glutamate metabolism)	1008	1025	1016	0.778107	5.5	(((((((((((((((.((&)).)))))))))))))))	UUUCGAGCAGCCCGAGUC&GAGUCGGGUUGUUUGGGA	0	0
LtmilR2	XM_035511647.1	LTHEOB_2796	LTHEOB_2796	putative proline permease [Diplodia seriata]	GO:0003674(molecular_function);GO:0005783(endoplasmic reticulum);GO:0005794(Golgi apparatus);GO:0016020(membrane);GO:0055085(transmembrane transport)	NA	933	952	943	0.784024	6	(((((..(((((((((((..&..)))))))))))--)))))	UCCCAGCAACGACCCGACAU&GAGUCGGGUUGUU--UGGGA	0	0
LtmilR2	XM_035511713.1	LTHEOB_2855	LTHEOB_2855	putative s-formylglutathione hydrolase [Diplodia seriata]	GO:0005829(cytosol);GO:0018738(S-formylglutathione hydrolase activity);GO:0046294(formaldehyde catabolic process)	ko00680(Methane metabolism)	777	794	785	0.707101	6	.(.((.(((((((((((.&.))))))))))).)).).	GCGCAUGCAGCCCGACUA&GAGUCGGGUUGUUUGGGA	4.1024e-72	4.18476e-72
LtmilR2	XM_035511724.1	LTHEOB_2865	LTHEOB_2865	hypothetical protein BKCO1_900012 [Diplodia corticola]	GO:0000812(Swr1 complex);GO:0043486(histone exchange)	NA	1134	1150	1142	0.701183	6.5	.((((.(((((((-((((&)))).))))))).)))).	GCCCGUGCAGCCC-ACUC&GAGUCGGGUUGUUUGGGA	0	0
LtmilR2	XM_035511784.1	LTHEOB_2919	LTHEOB_2919	superoxide dismutase [Diplodia corticola]	GO:0004784(superoxide dismutase activity);GO:0005739(mitochondrion);GO:0006801(superoxide metabolic process);GO:0019863(IgE binding);GO:0030145(manganese ion binding);GO:0055114(oxidation-reduction process)	ko04146(Peroxisome)	236	253	244	0.680473	4	((((.((((((((((.((&)).)))))))))).))))	UCUUCAACAACCCGAGUC&GAGUCGGGUUGUUUGGGA	0	0
LtmilR2	XM_035511796.1	LTHEOB_293	LTHEOB_293	mfs general substrate transporter [Diplodia corticola]	GO:0006820(anion transport);GO:0016021(integral component of membrane);GO:0022857(transmembrane transporter activity);GO:0055085(transmembrane transport)	ko00230(Purine metabolism);ko00250(Alanine, aspartate and glutamate metabolism)	1178	1195	1186	0.721893	5.5	...(((((((((((((((&)))))))))))))))...	UGGCGAACAACCUGGCUC&GAGUCGGGUUGUUUGGGA	0	0
LtmilR2	XM_035511922.1	LTHEOB_3042	LTHEOB_3042	hypothetical protein BK809_0003124 [Diplodia seriata]	GO:0003674(molecular_function);GO:0005575(cellular_component);GO:0008150(biological_process)	NA	41	57	49	0.650888	6	..((..((((((((-(((&))).))))))))..))..	AACCUUACAACCCG-CUC&GAGUCGGGUUGUUUGGGA	0	0
LtmilR2	XM_035512069.1	LTHEOB_3175	LTHEOB_3175	dipeptidyl-peptidase iii [Diplodia corticola]	GO:0003674(molecular_function);GO:0005634(nucleus);GO:0005829(cytosol);GO:0008150(biological_process)	NA	701	717	709	0.683432	6	((((.(((((((((-(((&))).))))))))).))))	UCCCCAACGGCCUG-CUC&GAGUCGGGUUGUUUGGGA	0	0
LtmilR2	XM_035512167.1	LTHEOB_3263	LTHEOB_3263	binding domain-containing protein [Diplodia corticola]	GO:0005575(cellular_component);GO:0008150(biological_process);GO:0048037(cofactor binding)	NA	125	143	133	0.775148	6.5	.(((((.((((((.(((((&)))))-)))))).))))).	CCCCGAUCAACCCGGGCUC&GAGUC-GGGUUGUUUGGGA	0	0
LtmilR2	XM_035512178.1	LTHEOB_3273	LTHEOB_3273	hypothetical protein BKCO1_1150002 [Diplodia corticola]	GO:0001164(RNA polymerase I CORE element sequence-specific DNA binding);GO:0017025(TBP-class protein binding);GO:0042790(nucleolar large rRNA transcription by RNA polymerase I);GO:0070860(RNA polymerase I core factor complex)	NA	974	992	983	0.745562	6	((.(((((((((((..(((&)))..)))))))))))-))	UCACCAAGCAACCCCUCUC&GAGUCGGGUUGUUUGG-GA	0	0
LtmilR2	XM_035512235.1	LTHEOB_3324	LTHEOB_3324	amino acid transporter [Diplodia corticola]	GO:0003333(amino acid transmembrane transport);GO:0006865(amino acid transport);GO:0015171(amino acid transmembrane transporter activity);GO:0016020(membrane);GO:0016021(integral component of membrane);GO:0055085(transmembrane transport)	NA	858	875	865	0.66568	6	((((-((((((((.(((..&..)))-)))))))).))))	UCCC-AACAACCCUGACCU&GAGUC-GGGUUGUUUGGGA	0	0
LtmilR2	XM_035512417.1	LTHEOB_3489	LTHEOB_3489	putative amidohydrolase ytcJ [Diplodia seriata]	GO:0003674(molecular_function);GO:0005575(cellular_component);GO:0008150(biological_process)	NA	54	71	62	0.798817	6	.((((((((((((((...&...)))))))))))))).	CCCCAAACAACCCGAGAA&GAGUCGGGUUGUUUGGGA	4.1024e-72	4.18476e-72
LtmilR2	XM_035512511.1	LTHEOB_3573	LTHEOB_3573	hypothetical protein MPH_10807 [Macrophomina phaseolina MS6]	NA	NA	297	313	303	0.692308	6	((((--((((((.((((((&))))))-))))))..))))	UCCC--ACGACCACGGCUC&GAGUCG-GGUUGUUUGGGA	0	0
LtmilR2	XM_035512742.1	LTHEOB_3781	LTHEOB_3781	putative exopolyphosphatase [Diplodia seriata]	GO:0008150(biological_process)	ko00230(Purine metabolism)	11	28	19	0.698225	5	(((((.((((((((((((&)))))))))))).)))))	UUCCGCGCAACUCGAUUC&GAGUCGGGUUGUUUGGGA	4.1024e-72	4.18476e-72
LtmilR2	XM_035512743.1	LTHEOB_3782	LTHEOB_3782	hypothetical protein BK809_0004336, partial [Diplodia seriata]	GO:0003674(molecular_function);GO:0005575(cellular_component);GO:0008150(biological_process)	NA	4928	4944	4936	0.677515	6.5	.(((((((((((((-((.&.)).))))))))))))).	CUCCGGACGACCCG-CUG&GAGUCGGGUUGUUUGGGA	0	0
LtmilR2	XM_035512751.1	LTHEOB_379	LTHEOB_379	putative glucosamine-6-phosphate isomerase [Diplodia seriata]	GO:0005575(cellular_component);GO:0005975(carbohydrate metabolic process);GO:0044271(cellular nitrogen compound biosynthetic process)	ko00520(Amino sugar and nucleotide sugar metabolism)	1011	1026	1018	0.671598	4.5	((((-(((((((((-(((&))).))))))))).))))	UCUC-AACAGCCCG-CUC&GAGUCGGGUUGUUUGGGA	0	0
LtmilR2	XM_035512774.1	LTHEOB_381	LTHEOB_381	putative hexokinase i [Diplodia seriata]	GO:0001678(cellular glucose homeostasis);GO:0004396(hexokinase activity);GO:0005524(ATP binding);GO:0005536(glucose binding);GO:0005739(mitochondrion);GO:0005975(carbohydrate metabolic process);GO:0009267(cellular response to starvation);GO:0016773(phosphotransferase activity, alcohol group as acceptor);GO:0030162(regulation of proteolysis);GO:0046835(carbohydrate phosphorylation)	ko00010(Glycolysis / Gluconeogenesis);ko00051(Fructose and mannose metabolism);ko00052(Galactose metabolism);ko00500(Starch and sucrose metabolism);ko00520(Amino sugar and nucleotide sugar metabolism);ko00524(Neomycin, kanamycin and gentamicin biosynthesis)	956	974	965	0.650888	6	.((.((((.((((((((((&)))))))))).))))-)).	ACCACGAAAGACCCGACUU&GAGUCGGGUUGUUUG-GGA	0	0
LtmilR2	XM_035512858.1	LTHEOB_3886	LTHEOB_3886	high-affinity methionine permease [Diplodia corticola]	GO:0005887(integral component of plasma membrane);GO:0015179(L-amino acid transmembrane transporter activity);GO:0015297(antiporter activity)	ko00562(Inositol phosphate metabolism);ko04070(Phosphatidylinositol signaling system)	266	284	274	0.680473	6	(((((((((((.(((((((&)))))))-)))))))))))	UUCUAAGCAAUACCGGCUC&GAGUCGG-GUUGUUUGGGA	0	0
LtmilR2	XM_035513273.1	LTHEOB_4259	LTHEOB_4259	peptidase m35 deuterolysin [Diplodia corticola]	GO:0005576(extracellular region)	NA	65	83	73	0.677515	6	.(((((((((.(.((((((&))))))-).))))))))).	ACCUGAACAAGCGCGACUC&GAGUCG-GGUUGUUUGGGA	0	0
LtmilR2	XM_035513375.1	LTHEOB_4350	LTHEOB_4350	cyclin pho80-like protein [Diplodia corticola]	GO:0000079(regulation of cyclin-dependent protein serine/threonine kinase activity);GO:0005575(cellular_component);GO:0019901(protein kinase binding)	ko04138(Autophagy - yeast)	1097	1115	1105	0.662722	6.5	.((((((((((.((.((((&)))).))-)))))))))).	CCCCGAACAACGCCAAUUC&GAGUCGG-GUUGUUUGGGA	0	0
LtmilR2	XM_035513473.1	LTHEOB_4439	LTHEOB_4439	phenol hydroxylase [Diplodia corticola]	GO:0004497(monooxygenase activity);GO:0044550(secondary metabolite biosynthetic process)	ko00520(Amino sugar and nucleotide sugar metabolism)	2445	2462	2453	0.653846	5.5	.(((((.(((((((((((&))))))))))).))))).	GCUCAAUCAGUCCGACUC&GAGUCGGGUUGUUUGGGA	0	0
LtmilR2	XM_035513478.1	LTHEOB_4443	LTHEOB_4443	histidinol-phosphate aminotransferase [Diplodia corticola]	GO:0000105(histidine biosynthetic process);GO:0003824(catalytic activity);GO:0004400(histidinol-phosphate transaminase activity);GO:0005634(nucleus);GO:0005829(cytosol);GO:0010045(response to nickel cation);GO:0030170(pyridoxal phosphate binding)	ko00340(Histidine metabolism);ko00350(Tyrosine metabolism);ko00360(Phenylalanine metabolism);ko00400(Phenylalanine, tyrosine and tryptophan biosynthesis)	588	604	595	0.715976	6.5	.(((-(((((((((((..&..))))))))))).))).	GCCC-GGCAACCCGACCG&GAGUCGGGUUGUUUGGGA	0	0
LtmilR2	XM_035513656.1	LTHEOB_4603	LTHEOB_4603	putative ABC transporter ATP-binding protein [Diplodia seriata]	GO:0000166(nucleotide binding);GO:0005524(ATP binding);GO:0005739(mitochondrion);GO:0008150(biological_process);GO:0016887(ATPase activity);GO:0017111(nucleoside-triphosphatase activity)	ko00240(Pyrimidine metabolism);ko00250(Alanine, aspartate and glutamate metabolism)	107	125	116	0.650888	6	.((.(((.((.((((((((&)))))))).)).)))-)).	ACCGCAACCACCCCGACUC&GAGUCGGGUUGUUUG-GGA	0	0
LtmilR2	XM_035513660.1	LTHEOB_4607	LTHEOB_4607	amp-binding enzyme [Diplodia corticola]	GO:0003824(catalytic activity);GO:0005575(cellular_component);GO:0008152(metabolic process);GO:0009405(pathogenesis)	NA	1575	1592	1583	0.685799	7	((((((((...(((((((&)))))))...))))))))	UCUCAGACUUGCCGACUC&GAGUCGGGUUGUUUGGGA	0	0
LtmilR2	XM_035513879.1	LTHEOB_4804	LTHEOB_4804	c6 zinc finger domain protein [Diplodia corticola]	GO:0000981(RNA polymerase II transcription factor activity, sequence-specific DNA binding);GO:0003700(DNA binding transcription factor activity);GO:0005634(nucleus);GO:0006338(chromatin remodeling);GO:0006351(transcription, DNA-templated);GO:0006567(threonine catabolic process);GO:0008270(zinc ion binding);GO:0044212(transcription regulatory region DNA binding);GO:0045944(positive regulation of t…	NA	2442	2460	2450	0.766272	5.5	.(.(((((((.((((((((&))))))))-))))))).).	ACGCGAACAGUCCCGACUC&GAGUCGGG-UUGUUUGGGA	0	0
LtmilR2	XM_035513884.1	LTHEOB_4809	LTHEOB_4809	hypothetical protein W97_03653 [Coniosporium apollinis CBS 100218]	GO:0005575(cellular_component);GO:0008150(biological_process);GO:0016757(transferase activity, transferring glycosyl groups)	ko00514(Other types of O-glycan biosynthesis)	776	792	784	0.701183	7	.((((((((((((-((((&)))).)))))))))))).	ACCCGGACGGCCC-AUUC&GAGUCGGGUUGUUUGGGA	0	0
LtmilR2	XM_035514074.1	LTHEOB_4980	LTHEOB_4980	hypothetical protein UCDDS831_g05004 [Diplodia seriata]	GO:0003674(molecular_function);GO:0005816(spindle pole body);GO:0008150(biological_process);GO:0034399(nuclear periphery)	NA	1473	1490	1482	0.730769	5	((((((.((((-(((((((&))))))).))))-))))))	UCCCAACACGA-CCGACUC&GAGUCGGGUUGU-UUGGGA	0	0
LtmilR2	XM_035514107.1	LTHEOB_5009	LTHEOB_5009	hypothetical protein BK809_0002285 [Diplodia seriata]	GO:0003674(molecular_function);GO:0005575(cellular_component);GO:0008150(biological_process)	NA	2298	2314	2305	0.677515	5	.(((-((((.(((((((.&.))))))).)))).))).	GCCC-AACAUCCCGACUG&GAGUCGGGUUGUUUGGGA	0	0
LtmilR2	XM_035514131.1	LTHEOB_5030	LTHEOB_5030	hypothetical protein BKCO1_1000074 [Diplodia corticola]	NA	NA	210	228	219	0.653846	6	.(.((.((.((((((((((&))))))))))-)).)).).	GCGCACACAAACCCGGCUC&GAGUCGGGUU-GUUUGGGA	0	0
LtmilR2	XM_035514181.1	LTHEOB_5076	LTHEOB_5076	hypothetical protein UCRNP2_4623 [Neofusicoccum parvum UCRNP2]	GO:0003674(molecular_function);GO:0005575(cellular_component);GO:0008150(biological_process)	NA	230	247	238	0.659763	6.5	((.(.(((((((((((..&..))))))))))).).))	UCGCUGGCAACCCGACCA&GAGUCGGGUUGUUUGGGA	0	0
LtmilR2	XM_035514268.1	LTHEOB_5154	LTHEOB_5154	thiamine biosynthetic bifunctional enzyme [Diplodia corticola]	GO:0003674(molecular_function);GO:0005575(cellular_component)	NA	390	407	398	0.724852	5.5	.(((((((((.((((((.&.)))))).))))))))).	CCUCAAGCAAGCCGACUA&GAGUCGGGUUGUUUGGGA	4.1024e-72	4.18476e-72
LtmilR2	XM_035514366.1	LTHEOB_5242	LTHEOB_5242	Ribonuclease Z [Diplodia seriata]	GO:0005739(mitochondrion);GO:0072684(mitochondrial tRNA 3'-trailer cleavage, endonucleolytic)	NA	1110	1126	1118	0.772189	5	((((.(((((((((-(((&))).))))))))).))))	UCCCCAGCAGCCCG-CUC&GAGUCGGGUUGUUUGGGA	0	0
LtmilR2	XM_035514480.1	LTHEOB_5345	LTHEOB_5345	fad binding domain-containing protein [Diplodia corticola]	GO:0005576(extracellular region);GO:0008762(UDP-N-acetylmuramate dehydrogenase activity);GO:0009277(fungal-type cell wall);GO:0016491(oxidoreductase activity);GO:0016614(oxidoreductase activity, acting on CH-OH group of donors);GO:0050660(flavin adenine dinucleotide binding);GO:0055114(oxidation-reduction process);GO:1900554(asperfuranone biosynthetic process);GO:1900781(fumiquinazoline C biosynt…	NA	974	992	982	0.784024	5.5	.((((((((((((.(((((&)))))-)))))))))))).	ACCUGGGCAACCCAGACUC&GAGUC-GGGUUGUUUGGGA	0	0
LtmilR2	XM_035514498.1	LTHEOB_5361	LTHEOB_5361	alternative sulfate transporter [Diplodia corticola]	GO:0006820(anion transport);GO:0016021(integral component of membrane);GO:0022857(transmembrane transporter activity);GO:0055085(transmembrane transport)	ko00600(Sphingolipid metabolism)	194	211	202	0.745562	5	(((((((((((((.((((&)))).)))))))))))))	UCCCAAGCAACCUUAUUC&GAGUCGGGUUGUUUGGGA	0	0
LtmilR2	XM_035514503.1	LTHEOB_5366	LTHEOB_5366	mitochondrial f1f0 atp synthase subunit atp14 [Diplodia corticola]	GO:0000276(mitochondrial proton-transporting ATP synthase complex, coupling factor F(o));GO:0003674(molecular_function);GO:0015986(ATP synthesis coupled proton transport)	ko00190(Oxidative phosphorylation)	7	25	15	0.656805	6.5	.((((((((((((.(((((&)))))-)))))))))))).	GCUCAGACAAUCCGGGCUU&GAGUC-GGGUUGUUUGGGA	3.4454e-19	3.47311e-19
LtmilR2	XM_035514588.1	LTHEOB_5442	LTHEOB_5442	putative indoleaminedioxygenase family protein [Diplodia seriata]	GO:0005575(cellular_component);GO:0008150(biological_process)	ko00380(Tryptophan metabolism)	404	423	412	0.674556	6.5	(((((((((((.(((.((((&))))-)))-)))))))))))	UCCCAAGCAACAUCGCACUU&GAGU-CGG-GUUGUUUGGGA	0	0
LtmilR2	XM_035514620.1	LTHEOB_5471	LTHEOB_5471	putative mfs glucose [Diplodia seriata]	GO:0005351(carbohydrate:proton symporter activity);GO:0005355(glucose transmembrane transporter activity);GO:0005887(integral component of plasma membrane);GO:0046323(glucose import)	ko04113(Meiosis - yeast)	1107	1126	1117	0.683432	7	.((((..((((((((((((.&.))))))))))))--)))).	GCUCAUGGGCAACCCGGCUG&GAGUCGGGUUGUU--UGGGA	0	0
LtmilR2	XM_035514787.1	LTHEOB_5621	LTHEOB_5621	putative alpha beta hydrolase [Diplodia seriata]	GO:0005575(cellular_component)	NA	23	40	31	0.689349	6.5	((((.((((((((.((((&)))).)))))))).))))	UCCUCAGCGACCCAGCUC&GAGUCGGGUUGUUUGGGA	0	0
LtmilR2	XM_035514958.1	LTHEOB_5776	LTHEOB_5776	Velvet factor [Macrophomina phaseolina MS6]	GO:0003674(molecular_function);GO:0005575(cellular_component);GO:0043940(regulation of sexual sporulation resulting in formation of a cellular spore);GO:0043943(regulation of asexual sporulation resulting in formation of a cellular spore)	NA	117	134	125	0.798817	5	(((((.((((((((((((&)))))))))))).)))))	UCCCGUGCGACCUGACUU&GAGUCGGGUUGUUUGGGA	0	0
LtmilR2	XM_035515013.1	LTHEOB_5825	LTHEOB_5825	putative glycerophosphoryl diester phosphodiesterase [Diplodia seriata]	GO:0005575(cellular_component)	NA	527	543	535	0.781065	6.5	((((((((..((((-(((&))).))))..))))))))	UCCCAGACUUCCCG-CUC&GAGUCGGGUUGUUUGGGA	4.1024e-72	4.18476e-72
LtmilR2	XM_035515019.1	LTHEOB_5830	LTHEOB_5830	cmgc dyrk dyrk2 protein kinase [Diplodia corticola]	GO:0004674(protein serine/threonine kinase activity);GO:0005515(protein binding);GO:0005524(ATP binding);GO:0010389(regulation of G2/M transition of mitotic cell cycle);GO:0010972(negative regulation of G2/M transition of mitotic cell cycle);GO:0030427(site of polarized growth);GO:0031234(extrinsic component of cytoplasmic side of plasma membrane);GO:0032153(cell division site);GO:0034613(cellula…	ko04111(Cell cycle - yeast)	1169	1186	1177	0.662722	6.5	.((((.(((((((.((((&)))).))))))).)))).	CCUCAUACAGCCCUGCUC&GAGUCGGGUUGUUUGGGA	0	0
LtmilR2	XM_035515057.1	LTHEOB_5865	LTHEOB_5865	actin-like protein 2 [Diplodia corticola]	GO:0005575(cellular_component);GO:0008150(biological_process)	ko04138(Autophagy - yeast)	807	824	815	0.701183	7	(.((((((((((((((..&..)))))))))))))).)	UGUCGAACAGCCCGGCAU&GAGUCGGGUUGUUUGGGA	0	0
LtmilR2	XM_035515080.1	LTHEOB_5886	LTHEOB_5886	bar domain-containing protein [Diplodia corticola]	GO:0001411(hyphal tip);GO:0005516(calmodulin binding);GO:0005826(actomyosin contractile ring);GO:0005829(cytosol);GO:0006348(chromatin silencing at telomere);GO:0006897(endocytosis);GO:0006974(cellular response to DNA damage stimulus);GO:0008092(cytoskeletal protein binding);GO:0008289(lipid binding);GO:0030479(actin cortical patch);GO:0030702(chromatin silencing at centromere);GO:0030833(regulat…	ko04144(Endocytosis)	450	467	458	0.66568	5	((.((((((((((((((.&.)))))))))))))).))	UCACAAGCAGCUCGACUA&GAGUCGGGUUGUUUGGGA	0	0
LtmilR2	XM_035515119.1	LTHEOB_5920	LTHEOB_5920	CTP-dependent diacylglycerol kinase 1 [Diplodia seriata]	GO:0004143(diacylglycerol kinase activity);GO:0006654(phosphatidic acid biosynthetic process);GO:0030176(integral component of endoplasmic reticulum membrane)	ko00564(Glycerophospholipid metabolism)	1011	1027	1018	0.677515	6.5	..((-(((((((((((((&))))))))))))).))..	UACC-GGCAACCUGGCUC&GAGUCGGGUUGUUUGGGA	4.1024e-72	4.18476e-72
LtmilR2	XM_035515759.1	LTHEOB_6497	LTHEOB_6497	hypothetical protein BKCO1_5700058 [Diplodia corticola]	GO:0003674(molecular_function);GO:0008150(biological_process);GO:0016020(membrane);GO:0032153(cell division site);GO:0051286(cell tip)	NA	2753	2769	2761	0.671598	5.5	.((((.((((((((-(((&))).)))))))).)))).	GCUCAUACAGCCCG-CUC&GAGUCGGGUUGUUUGGGA	0	0
LtmilR2	XM_035515869.1	LTHEOB_6596	LTHEOB_6596	putative recombination hotspot-binding protein [Diplodia seriata]	GO:0001056(RNA polymerase III activity);GO:0005666(DNA-directed RNA polymerase III complex)	ko00230(Purine metabolism);ko00240(Pyrimidine metabolism);ko03020(RNA polymerase)	1704	1720	1712	0.713018	6.5	.(((((((-((((.((((&)))).)))).))))))).	CCCCGAAC-ACCCUGCUC&GAGUCGGGUUGUUUGGGA	0	0
LtmilR2	XM_035515897.1	LTHEOB_6620	LTHEOB_6620	ribosome biogenesis protein nsa2 [Diplodia corticola]	NA	NA	1271	1288	1279	0.650888	4.5	.(((.((((((((((((.&.)))))))))))).))).	GCUCUAACAACCCGAUUG&GAGUCGGGUUGUUUGGGA	0	0
LtmilR2	XM_035516090.1	LTHEOB_6796	LTHEOB_6796	cell surface protein [Diplodia corticola]	NA	NA	1635	1652	1643	0.819527	5	..((((((((((((((((&))))))))))))))))..	UACCAAACGAUCCGGCUC&GAGUCGGGUUGUUUGGGA	0	0
LtmilR2	XM_035516135.1	LTHEOB_6836	LTHEOB_6836	hypothetical protein UCRNP2_10288 [Neofusicoccum parvum UCRNP2]	GO:0003674(molecular_function);GO:0005575(cellular_component);GO:0008150(biological_process)	NA	49	64	55	0.713018	6	.(((--((((((((((((&))))))))))))..))).	GCCC--GCAACUCGGCUC&GAGUCGGGUUGUUUGGGA	0	0
LtmilR2	XM_035516153.1	LTHEOB_6852	LTHEOB_6852	aaa family [Diplodia corticola]	GO:0000166(nucleotide binding);GO:0000790(nuclear chromatin);GO:0005524(ATP binding);GO:0016584(nucleosome positioning);GO:0017111(nucleoside-triphosphatase activity)	ko04141(Protein processing in endoplasmic reticulum)	4711	4727	4719	0.650888	7	((((((((-(((((((..&..))))))).))))))))	UCUCAGAU-ACCCGACAC&GAGUCGGGUUGUUUGGGA	0	0
LtmilR2	XM_035516189.1	LTHEOB_6885	LTHEOB_6885	hypothetical protein UCDDS831_g06971 [Diplodia seriata]	GO:0003674(molecular_function);GO:0005575(cellular_component);GO:0008150(biological_process)	NA	265	284	274	0.689349	6.5	.((.((((((((.((((.((&)).))))-))))))))-)).	CCCGCGAACAACGCCGAGUC&GAGUCGG-GUUGUUUG-GGA	0	0
LtmilR2	XM_035516207.1	LTHEOB_6900	LTHEOB_6900	hypothetical protein BKCO1_4200057 [Diplodia corticola]	NA	NA	532	551	541	0.683432	7	(((((.((((((((.(((..&..)))-))))))))-)))))	UCCCACAACGACCCGGACCG&GAGUC-GGGUUGUU-UGGGA	0	0
LtmilR2	XM_035516207.1	LTHEOB_6900	LTHEOB_6900	hypothetical protein BKCO1_4200057 [Diplodia corticola]	NA	NA	575	593	584	0.659763	5.5	(((.(.(((((((((((((&))))))))))))).)-)))	UCCGCCAGCAGCUCGACUU&GAGUCGGGUUGUUUG-GGA	2.2828e-68	2.32737e-68
LtmilR2	XM_035516260.1	LTHEOB_6949	LTHEOB_6949	putative calpain-like protein [Diplodia seriata]	GO:0004198(calcium-dependent cysteine-type endopeptidase activity);GO:0005737(cytoplasm);GO:0006508(proteolysis)	NA	2991	3011	3001	0.786982	6	(((((..((((((.(((((((&)))))))-))))))--)))))	UCCCACCAGCGACUCCGACUC&GAGUCGG-GUUGUU--UGGGA	0	0
LtmilR2	XM_035516287.1	LTHEOB_6973	LTHEOB_6973	hypothetical protein MPH_06485 [Macrophomina phaseolina MS6]	GO:0003674(molecular_function);GO:0005575(cellular_component);GO:0008150(biological_process)	NA	1308	1324	1316	0.662722	7	.(((..(((((((-((((&)))).)))))))..))).	GCCCUCGCGACCC-ACUC&GAGUCGGGUUGUUUGGGA	4.1024e-72	4.18476e-72
LtmilR2	XM_035516298.1	LTHEOB_6983	LTHEOB_6983	Serine/threonine-protein kinase ste20 [Diplodia seriata]	GO:0000278(mitotic cell cycle);GO:0005737(cytoplasm)	ko04011(MAPK signaling pathway - yeast)	644	660	652	0.736686	5	.(((((.(((((((-(((&))).))))))).))))).	CCCCAACCAACCCG-CUC&GAGUCGGGUUGUUUGGGA	4.1024e-72	4.18476e-72
LtmilR2	XM_035516303.1	LTHEOB_6988	LTHEOB_6988	hect domain-containing protein [Diplodia corticola]	GO:0004842(ubiquitin-protein transferase activity);GO:0005634(nucleus);GO:0005737(cytoplasm)	NA	2703	2719	2710	0.662722	5.5	((((..-(((((((((((&)))))))))))...))))	UCCUUC-CAAUCCGACUC&GAGUCGGGUUGUUUGGGA	0	0
LtmilR2	XM_035516306.1	LTHEOB_6990	LTHEOB_6990	putative mfs sugar [Diplodia seriata]	GO:0016021(integral component of membrane);GO:0022857(transmembrane transporter activity);GO:0055085(transmembrane transport)	ko00230(Purine metabolism)	923	939	931	0.689349	6.5	.(((((((((((((-(((&))).))))))))))))).	ACCUGGACGACCUG-CUC&GAGUCGGGUUGUUUGGGA	0	0
LtmilR2	XM_035516522.1	LTHEOB_7184	LTHEOB_7184	girdin isoform x5 [Diplodia corticola]	NA	NA	894	912	903	0.680473	6.5	.((..((((((((((((..&..))))))))))))-.)).	GCCAAAGACAACCCGACAU&GAGUCGGGUUGUUU-GGGA	0	0
LtmilR2	XM_035516558.1	LTHEOB_7216	LTHEOB_7216	hypothetical protein BK809_0004121 [Diplodia seriata]	GO:0003674(molecular_function);GO:0005575(cellular_component);GO:0008150(biological_process)	NA	920	939	928	0.698225	7	(((((((((..((((.(((.&.)))-))))-.)))))))))	UCCCAAACACUCCCGCACUG&GAGU-CGGG-UUGUUUGGGA	0	0
LtmilR2	XM_035516754.1	LTHEOB_7393	LTHEOB_7393	putative nuclease domain-containing protein 1 [Diplodia seriata]	GO:0003676(nucleic acid binding);GO:0005829(cytosol);GO:0008150(biological_process)	NA	2451	2473	2464	0.704142	7	(((((.....((((((((((((.&.))))))))))))-----)))))	UCCCAACAGCAACAACUCGACUG&GAGUCGGGUUGUU-----UGGGA	0	0
LtmilR2	XM_035516800.1	LTHEOB_7434	LTHEOB_7434	putative peroxisomal catalase [Diplodia seriata]	GO:0004096(catalase activity);GO:0005739(mitochondrion);GO:0005777(peroxisome);GO:0020037(heme binding);GO:0042542(response to hydrogen peroxide);GO:0042744(hydrogen peroxide catabolic process)	ko00630(Glyoxylate and dicarboxylate metabolism);ko00380(Tryptophan metabolism);ko04011(MAPK signaling pathway - yeast);ko04146(Peroxisome)	1499	1516	1507	0.724852	7	((((((((((((((((..&..))))))))))))))))	UCUCGAACGACCUGGCCA&GAGUCGGGUUGUUUGGGA	0	0
LtmilR2	XM_035516874.1	LTHEOB_7500	LTHEOB_7500	hypothetical protein BK809_0001360 [Diplodia seriata]	GO:0003674(molecular_function);GO:0005575(cellular_component);GO:0008150(biological_process)	NA	972	991	981	0.715976	7	.((((((.(((((.((((((&))))))-)))))-)))))).	GCCCAAGCCAACCAUGACUC&GAGUCG-GGUUG-UUUGGGA	0	0
LtmilR2	XM_035516940.1	LTHEOB_7560	LTHEOB_7560	hypothetical protein MPH_04560 [Macrophomina phaseolina MS6]	GO:0003674(molecular_function);GO:0005682(U5 snRNP);GO:0008150(biological_process);GO:0071014(post-mRNA release spliceosomal complex)	ko03040(Spliceosome)	754	769	760	0.659763	5	((((--(((((((((((.&.)))))))))))..))))	UCCC--ACGACUCGACUG&GAGUCGGGUUGUUUGGGA	0	0
LtmilR2	XM_035516957.1	LTHEOB_7576	LTHEOB_7576	putative 14-3-3 family protein [Neofusicoccum parvum UCRNP2]	GO:0000122(negative regulation of transcription by RNA polymerase II);GO:0001102(RNA polymerase II activating transcription factor binding);GO:0001402(signal transduction involved in filamentous growth);GO:0001410(chlamydospore formation);GO:0003688(DNA replication origin binding);GO:0004864(protein phosphatase inhibitor activity);GO:0005576(extracellular region);GO:0005634(nucleus);GO:0005829(cy…	ko04011(MAPK signaling pathway - yeast)	475	493	484	0.804734	6.5	.((((((.(((((((((((&)))))))))))-)))))).	GCCCAGACCGACCUGGCUC&GAGUCGGGUUG-UUUGGGA	0	0
LtmilR2	XM_035516980.1	LTHEOB_7597	LTHEOB_7597	naringenin 3-dioxygenase [Diplodia corticola]	GO:0019748(secondary metabolic process);GO:0051213(dioxygenase activity)	NA	318	336	326	0.707101	5.5	((.((((((((((((.(((&)))-)))))))))))).))	UCGCGAGCAACUCGAUCUC&GAG-UCGGGUUGUUUGGGA	4.1024e-72	4.18476e-72
LtmilR2	XM_035516995.1	LTHEOB_761	LTHEOB_761	Protein ral2 [Diplodia seriata]	GO:0003674(molecular_function);GO:0005783(endoplasmic reticulum);GO:0010570(regulation of filamentous growth);GO:0010811(positive regulation of cell-substrate adhesion);GO:0032005(signal transduction involved in positive regulation of conjugation with cellular fusion)	NA	2364	2382	2372	0.769231	5.5	(((((((((((.(((((((&)))))))-)))))))))))	UCUCAAGCAGCUUCGACUC&GAGUCGG-GUUGUUUGGGA	4.1024e-72	4.18476e-72
LtmilR2	XM_035517000.1	LTHEOB_7614	LTHEOB_7614	alpha-glucosidase [Diplodia corticola]	GO:0000025(maltose catabolic process);GO:0004558(alpha-1,4-glucosidase activity);GO:0005576(extracellular region);GO:0005982(starch metabolic process);GO:0032450(maltose alpha-glucosidase activity);GO:0044011(single-species biofilm formation on inanimate substrate);GO:0044264(cellular polysaccharide metabolic process);GO:0044654(starch alpha-glucosidase activity);GO:0046527(glucosyltransferase ac…	ko00052(Galactose metabolism);ko00500(Starch and sucrose metabolism)	2336	2354	2344	0.671598	7	((((.(((((((((.((..&..))-))))))))).))))	UCCCCAACGACCCGCACCU&GAGU-CGGGUUGUUUGGGA	0	0
LtmilR2	XM_035517158.1	LTHEOB_7757	LTHEOB_7757	cytochrome c subunit [Diplodia corticola]	GO:0004129(cytochrome-c oxidase activity);GO:0005751(mitochondrial respiratory chain complex IV);GO:0005886(plasma membrane);GO:0006123(mitochondrial electron transport, cytochrome c to oxygen);GO:0008270(zinc ion binding);GO:0009060(aerobic respiration)	ko00190(Oxidative phosphorylation)	303	321	310	0.662722	6	((((-((((((((((..(((&)))--)))))))))).))))	UCUC-GACAACCCGAUCCUC&GAG--UCGGGUUGUUUGGGA	0	0
LtmilR2	XM_035517162.1	LTHEOB_7760	LTHEOB_7760	inosine-5-monophosphate dehydrogenase [Diplodia corticola]	GO:0003729(mRNA binding);GO:0003938(IMP dehydrogenase activity);GO:0005829(cytosol);GO:0006164(purine nucleotide biosynthetic process);GO:0009267(cellular response to starvation);GO:0035690(cellular response to drug);GO:0036170(filamentous growth of a population of unicellular organisms in response to starvation);GO:0036180(filamentous growth of a population of unicellular organisms in response t…	ko00230(Purine metabolism)	744	761	752	0.840237	5.5	((((((((..((((((((&))))))))..))))))))	UUCCAAGCUUCCCGACUC&GAGUCGGGUUGUUUGGGA	0	0
LtmilR2	XM_035517176.1	LTHEOB_7773	LTHEOB_7773	putative tyrosinase central domain protein [Diplodia seriata]	GO:0004097(catechol oxidase activity);GO:0005575(cellular_component);GO:0008152(metabolic process)	ko00350(Tyrosine metabolism)	643	660	651	0.692308	5.5	..((..((((((((((((&))))))))))))..))..	AACUUCACGACCCGACUC&GAGUCGGGUUGUUUGGGA	0	0
LtmilR2	XM_035517256.1	LTHEOB_7845	LTHEOB_7845	hypothetical protein UCDDS831_g01051 [Diplodia seriata]	GO:0004140(dephospho-CoA kinase activity);GO:0015937(coenzyme A biosynthetic process)	ko00770(Pantothenate and CoA biosynthesis)	72	89	80	0.718935	6	(.((.(((((((((((((&))))))))))))).)).)	UGCCUGGCAGCCCGGCUU&GAGUCGGGUUGUUUGGGA	4.1024e-72	4.18476e-72
LtmilR2	XM_035517305.1	LTHEOB_789	LTHEOB_789	serine threonine-protein phosphatase pp-z [Diplodia corticola]	GO:0000324(fungal-type vacuole);GO:0004722(protein serine/threonine phosphatase activity);GO:0005634(nucleus);GO:0005783(endoplasmic reticulum);GO:0016311(dephosphorylation);GO:0034599(cellular response to oxidative stress)	ko03015(mRNA surveillance pathway);ko04113(Meiosis - yeast)	701	720	710	0.659763	7	(((.(..((((((((.((((&))))-))))))))..)-)))	UCCUCUCGCAACCCGCGCUC&GAGU-CGGGUUGUUUG-GGA	0	0
LtmilR2	XM_035517371.1	LTHEOB_7949	LTHEOB_7949	Ribosomal protein S12 bacteria [Macrophomina phaseolina MS6]	GO:0003735(structural constituent of ribosome);GO:0005739(mitochondrion);GO:0005840(ribosome);GO:0006412(translation);GO:0015935(small ribosomal subunit)	ko03010(Ribosome)	282	299	290	0.653846	7	.((((((.(((((.((((&)))).))))).)))))).	GCCCAAGAAGCCCAACUC&GAGUCGGGUUGUUUGGGA	0	0
LtmilR2	XM_035517386.1	LTHEOB_7962	LTHEOB_7962	Gephyrin [Diplodia seriata]	GO:0003674(molecular_function);GO:0005575(cellular_component)	ko00790(Folate biosynthesis)	1700	1718	1708	0.804734	5.5	((((.((((((((((.(((&)))-)))))))))).))))	UCCCCGGCAACCCGGCCUC&GAG-UCGGGUUGUUUGGGA	0	0
LtmilR2	XM_035517438.1	LTHEOB_8008	LTHEOB_8008	putative plasma membrane h+-atpase [Diplodia seriata]	GO:0005887(integral component of plasma membrane);GO:0008553(proton-exporting ATPase activity, phosphorylative mechanism);GO:0043231(intracellular membrane-bounded organelle);GO:0051453(regulation of intracellular pH);GO:1902600(proton transmembrane transport)	ko00190(Oxidative phosphorylation)	1094	1110	1102	0.695266	5	.(((((((((((((-(((&))).))))))))))))).	GCUCGAACAACCUG-CUC&GAGUCGGGUUGUUUGGGA	0	0
LtmilR2	XM_035517512.1	LTHEOB_8075	LTHEOB_8075	hypothetical protein UCRNP2_5934 [Neofusicoccum parvum UCRNP2]	NA	NA	106	122	114	0.795858	4	.(((((((((-(((((((&))))))).))))))))).	ACCCAAGCAA-CCGACUC&GAGUCGGGUUGUUUGGGA	0	0
LtmilR2	XM_035517514.1	LTHEOB_8077	LTHEOB_8077	ubiquitin c-terminal hydrolase [Diplodia corticola]	GO:0000502(proteasome complex);GO:0004843(thiol-dependent ubiquitin-specific protease activity);GO:0005739(mitochondrion);GO:0005768(endosome);GO:0005829(cytosol);GO:0006275(regulation of DNA replication);GO:0006897(endocytosis);GO:0010995(free ubiquitin chain depolymerization);GO:0016579(protein deubiquitination);GO:0043162(ubiquitin-dependent protein catabolic process via the multivesicular bod…	ko04144(Endocytosis)	2017	2037	2026	0.650888	7	.(((..(((((((.(((.(((&)))-)))-)))))))-.))).	CCCCUCAACAACCUCGACCUC&GAG-UCG-GGUUGUU-UGGGA	4.1024e-72	4.18476e-72
LtmilR2	XM_035517526.1	LTHEOB_8088	LTHEOB_8088	hypothetical protein UCDDS831_g04824 [Diplodia seriata]	NA	NA	898	914	905	0.680473	6	.((((((-(((.((((((&)))))).))).)))))).	GCCCAAA-AGCGCGACUC&GAGUCGGGUUGUUUGGGA	0	0
LtmilR2	XM_035517644.1	LTHEOB_8194	LTHEOB_8194	putative aldo-keto reductase putative protein [Neofusicoccum parvum UCRNP2]	GO:0005634(nucleus);GO:0005829(cytosol);GO:0016614(oxidoreductase activity, acting on CH-OH group of donors);GO:0055114(oxidation-reduction process)	ko00750(Vitamin B6 metabolism)	629	645	637	0.659763	5.5	((.((.((((((((-(((&))).)))))))).)).))	UCGCGUACAGCCCG-CUC&GAGUCGGGUUGUUUGGGA	0	0
LtmilR2	XM_035517707.1	LTHEOB_8250	LTHEOB_8250	glycosyltransferase family 15 protein [Diplodia corticola]	GO:0000026(alpha-1,2-mannosyltransferase activity);GO:0000032(cell wall mannoprotein biosynthetic process);GO:0005794(Golgi apparatus);GO:0006487(protein N-linked glycosylation);GO:0006493(protein O-linked glycosylation)	ko00514(Other types of O-glycan biosynthesis)	395	413	403	0.656805	6.5	(((((((((((..((((((&))))))-.)))))))))))	UCCUGAACGACGACGACUU&GAGUCG-GGUUGUUUGGGA	0	0
LtmilR2	XM_035517723.1	LTHEOB_8265	LTHEOB_8265	hypothetical protein BKCO1_11000133 [Diplodia corticola]	GO:0000329(fungal-type vacuole membrane);GO:0003674(molecular_function);GO:0005783(endoplasmic reticulum);GO:0005794(Golgi apparatus);GO:0006893(Golgi to plasma membrane transport);GO:0071944(cell periphery)	NA	2378	2394	2384	0.674556	6.5	((((--((((((((((.((&))-))))))))))..))))	UCCU--GCGACCCGACAUC&GA-GUCGGGUUGUUUGGGA	0	0
LtmilR2	XM_035517784.1	LTHEOB_832	LTHEOB_832	putative e1-like protein-activating enzyme gsa7p apg7p [Diplodia seriata]	GO:0000407(phagophore assembly site);GO:0000422(autophagy of mitochondrion);GO:0005829(cytosol);GO:0006501(C-terminal protein lipidation);GO:0006995(cellular response to nitrogen starvation);GO:0016236(macroautophagy);GO:0019778(Atg12 activating enzyme activity);GO:0019779(Atg8 activating enzyme activity);GO:0030163(protein catabolic process);GO:0032446(protein modification by small protein conju…	ko04138(Autophagy - yeast);ko04136(Autophagy - other eukaryotes)	1829	1846	1837	0.662722	6.5	..((((.(((((((.(((&))).))))))).))))..	CACCGACCAACCCGUCUC&GAGUCGGGUUGUUUGGGA	0	0
LtmilR2	XM_035517871.1	LTHEOB_8399	LTHEOB_8399	Polyol transporter 5 [Diplodia seriata]	GO:0016020(membrane);GO:0016021(integral component of membrane);GO:0022857(transmembrane transporter activity);GO:0055085(transmembrane transport)	ko04113(Meiosis - yeast)	1455	1474	1465	0.819527	6.5	((((((..((((((((((((&))))))))))))--))))))	UCCCGAAAACAAUCCGGCUC&GAGUCGGGUUGU--UUGGGA	0	0
LtmilR2	XM_035517948.1	LTHEOB_8468	LTHEOB_8468	hypothetical protein MPH_07616 [Macrophomina phaseolina MS6]	GO:0003674(molecular_function);GO:0005575(cellular_component);GO:0008150(biological_process)	NA	245	262	253	0.653846	6	((((..((.((.((((((&)))))).)).))..))))	UCCCCUACUACGCGACUC&GAGUCGGGUUGUUUGGGA	0	0
LtmilR2	XM_035517966.1	LTHEOB_8484	LTHEOB_8484	NADH-cytochrome b5 reductase 1 [Diplodia seriata]	GO:0005783(endoplasmic reticulum);GO:0005886(plasma membrane);GO:0016491(oxidoreductase activity);GO:0055114(oxidation-reduction process)	ko00520(Amino sugar and nucleotide sugar metabolism)	704	721	712	0.721893	4	((((((((((((((.((.&.)).))))))))))))))	UCCUGAACAACCCGCCUG&GAGUCGGGUUGUUUGGGA	0	0
LtmilR2	XM_035517999.1	LTHEOB_8513	LTHEOB_8513	Serine/threonine-protein kinase HAL4/SAT4 [Diplodia seriata]	GO:0004674(protein serine/threonine kinase activity);GO:0005634(nucleus);GO:0005737(cytoplasm);GO:0006468(protein phosphorylation);GO:0035556(intracellular signal transduction)	NA	141	155	146	0.695266	5.5	((((---(((((((((((&)))))))))))...))))	UCCC---CAACCCGGCUU&GAGUCGGGUUGUUUGGGA	0	0
LtmilR2	XM_035518028.1	LTHEOB_854	LTHEOB_854	hypothetical protein BKCO1_800033 [Diplodia corticola]	GO:0003674(molecular_function);GO:0005575(cellular_component);GO:0008150(biological_process)	NA	1872	1888	1879	0.739645	3	((((-(((((((((((((&))))))))))))).))))	UCUC-GACAACCUGACUC&GAGUCGGGUUGUUUGGGA	0	0
LtmilR2	XM_035518144.1	LTHEOB_8644	LTHEOB_8644	Carboxypeptidase S1-like protein B [Diplodia seriata]	GO:0004185(serine-type carboxypeptidase activity);GO:0005576(extracellular region);GO:0051603(proteolysis involved in cellular protein catabolic process)	NA	1113	1130	1121	0.739645	5	(((((.((.((((((((.&.)))))))).)).)))))	UCCCACACCGCCCGACUA&GAGUCGGGUUGUUUGGGA	0	0
LtmilR2	XM_035518206.1	LTHEOB_870	LTHEOB_870	c2h2 transcription factor [Diplodia corticola]	GO:0003676(nucleic acid binding);GO:0005575(cellular_component);GO:0052036(negative regulation by symbiont of host inflammatory response)	NA	1053	1070	1061	0.650888	7	..((((.(((((((.(((&))).))))))).))))..	CGCCAACCAGCCCGCCUC&GAGUCGGGUUGUUUGGGA	0	0
LtmilR2	XM_035518206.1	LTHEOB_870	LTHEOB_870	c2h2 transcription factor [Diplodia corticola]	GO:0003676(nucleic acid binding);GO:0005575(cellular_component);GO:0052036(negative regulation by symbiont of host inflammatory response)	NA	870	886	877	0.66568	6.5	(((((.-(((((((((((&)))))))))))..)))))	UCCCAC-CGGCUCGACUU&GAGUCGGGUUGUUUGGGA	0	0
LtmilR2	XM_035518453.1	LTHEOB_8922	LTHEOB_8922	putative cellulose-binding domain fungal [Diplodia seriata]	GO:0005576(extracellular region);GO:0008810(cellulase activity);GO:0009251(glucan catabolic process);GO:0030248(cellulose binding)	NA	262	281	271	0.692308	5	..(((.(((((((.((((((&))))))-)))))))-)))..	CACCACAACAACCGCGACUC&GAGUCG-GGUUGUU-UGGGA	0	0
LtmilR2	XM_035518489.1	LTHEOB_8955	LTHEOB_8955	putative zz type zinc finger domain-containing protein [Diplodia seriata]	GO:0005575(cellular_component);GO:0008150(biological_process);GO:0008270(zinc ion binding)	NA	1050	1066	1058	0.656805	6.5	.((.(((((((((-((((&)))).))))))))).)).	GCCGGAGCAACCU-ACUC&GAGUCGGGUUGUUUGGGA	1.5026e-87	1.80851e-87
LtmilR2	XM_035518583.1	LTHEOB_9039	LTHEOB_9039	putative transporter C11D3.18C [Diplodia seriata]	GO:0003674(molecular_function);GO:0016021(integral component of membrane);GO:0055085(transmembrane transport)	ko04146(Peroxisome)	258	276	266	0.680473	7	.((((.(((.(((((((((&)))))))))-))).)))).	CCUCGCACAGGCCCGGCUC&GAGUCGGGU-UGUUUGGGA	4.1024e-72	4.18476e-72
LtmilR2	XM_035518749.1	LTHEOB_9189	LTHEOB_9189	ste ste11 ssk protein kinase [Diplodia corticola]	GO:0005737(cytoplasm)	ko04011(MAPK signaling pathway - yeast)	3907	3925	3916	0.760355	6	.(((((.((((((((.(((&))).))))))))-))))).	GCCCAAGGCAACCCGCCUC&GAGUCGGGUUGU-UUGGGA	0	0
LtmilR2	XM_035518799.1	LTHEOB_9233	LTHEOB_9233	Protein kinase kin1 [Diplodia seriata]	GO:0000278(mitotic cell cycle);GO:0004674(protein serine/threonine kinase activity);GO:0005634(nucleus);GO:0005737(cytoplasm);GO:0005886(plasma membrane);GO:0006468(protein phosphorylation);GO:0035556(intracellular signal transduction)	NA	2118	2135	2126	0.671598	7	.((.(((((((((((.((&)).))))))))))).)).	GCCGGAGCAACCUGAGUU&GAGUCGGGUUGUUUGGGA	0	0
LtmilR2	XM_035518877.1	LTHEOB_9303	LTHEOB_9303	Cell fusion protein cfr1 [Diplodia seriata]	GO:0003674(molecular_function);GO:0005575(cellular_component);GO:0008150(biological_process)	NA	993	1009	1000	0.704142	6.5	.((((((-((((((((((&)))))))))).)))))).	CCCCGAA-GACUCGGCUC&GAGUCGGGUUGUUUGGGA	0	0
LtmilR2	XM_035518949.1	LTHEOB_9369	LTHEOB_9369	hypothetical protein UCDDS831_g08156 [Diplodia seriata]	GO:0003674(molecular_function);GO:0005575(cellular_component)	NA	30	46	37	0.715976	7	(((((.-(((((((((..&..)))))))))..)))))	UCCCAU-CAACCCGGCCG&GAGUCGGGUUGUUUGGGA	0	0
LtmilR2	XM_035518987.1	LTHEOB_9402	LTHEOB_9402	Vacuolar protein-sorting protein bro1 [Diplodia seriata]	GO:0005768(endosome);GO:0005829(cytosol);GO:0007584(response to nutrient);GO:0016579(protein deubiquitination);GO:0035800(deubiquitinase activator activity);GO:0036010(protein localization to endosome);GO:0043328(protein transport to vacuole involved in ubiquitin-dependent protein catabolic process via the multivesicular body sorting pathway);GO:0070676(intralumenal vesicle formation);GO:0071285(…	ko04144(Endocytosis)	2448	2464	2455	0.718935	6	((((.-((((((((((..&..))))))))))..))))	UCCCU-ACAACCCGGCCA&GAGUCGGGUUGUUUGGGA	0	0
LtmilR2	XM_035519214.1	LTHEOB_9608	LTHEOB_9608	hypothetical protein MPH_12764 [Macrophomina phaseolina MS6]	NA	NA	47150	47168	47158	0.710059	6.5	.(((((((((((((.(((.&.)))-))))))))))))).	CUCCGGACGACCCGAACUA&GAGU-CGGGUUGUUUGGGA	0	0
LtmilR2	XM_035519254.1	LTHEOB_9644	LTHEOB_9644	putative kinase, partial [Diplodia seriata]	GO:0003951(NAD+ kinase activity);GO:0005634(nucleus);GO:0005829(cytosol);GO:0006741(NADP biosynthetic process);GO:0008152(metabolic process);GO:0019674(NAD metabolic process)	ko00760(Nicotinate and nicotinamide metabolism)	1250	1266	1258	0.772189	5	.((((((((((((((-((&)).)))))))))))))).	ACCCGGACAACCCGG-UC&GAGUCGGGUUGUUUGGGA	0	0
LtmilR2	XM_035519372.1	LTHEOB_9750	LTHEOB_9750	hypothetical protein BKCO1_5800033 [Diplodia corticola]	NA	NA	640	659	649	0.66568	7	((((..((.(((((.(((((&)))))-)))))-))..))))	UCCCUCACGAACCCAGGCUC&GAGUC-GGGUU-GUUUGGGA	0	0
LtmilR2	XM_035519386.1	LTHEOB_9763	LTHEOB_9763	ubiquitin-conjugating enzyme [Diplodia corticola]	GO:0005737(cytoplasm);GO:0031625(ubiquitin protein ligase binding);GO:0061630(ubiquitin protein ligase activity)	NA	194	213	204	0.650888	7	(((((..((((.(((((-(((&))).)))))-))))--)))))	UCCCGUCGACAUACCCG-CUC&GAGUCGGGU-UGUU--UGGGA	4.1024e-72	4.18476e-72
LtmilR2	XM_035519533.1	LTHEOB_9896	LTHEOB_9896	putative ferric reductase [Diplodia seriata]	GO:0005575(cellular_component);GO:0016491(oxidoreductase activity);GO:0055114(oxidation-reduction process)	ko00970(Aminoacyl-tRNA biosynthesis)	539	555	547	0.674556	5	.((..(((((((((-(((&))).)))))))))..)).	GCCGCAACAACCCG-CUC&GAGUCGGGUUGUUUGGGA	0	0
LtmilR1	XM_035506657.1	LTHEOB_10054	LTHEOB_10054	5-methylthioadenosine s-adenosylhomocysteine deaminase [Diplodia corticola]	GO:0005634(nucleus);GO:0005829(cytosol);GO:0008150(biological_process);GO:0016787(hydrolase activity)	ko00230(Purine metabolism)	1353	1370	1361	0.777457	6.5	((((.(((((((((((..&..))))))))))).))))	UGUGGAGAGGGCGGGGUU&GUCCCUGCCCUUUGUACA	8.2846e-19	8.34229e-19
LtmilR1	XM_035506867.1	LTHEOB_10243	LTHEOB_10243	hypothetical protein BKCO1_2300045 [Diplodia corticola]	GO:0003674(molecular_function);GO:0005575(cellular_component);GO:0008150(biological_process)	NA	924	942	932	0.650289	6.5	.(((((((((.(((((((.&.)))))))-))))))))).	GGUGUGGAGGCGCAGGGAG&GUCCCUGC-CCUUUGUACA	0	0
LtmilR1	XM_035507133.1	LTHEOB_10483	LTHEOB_10483	putative nonribosomal peptide protein [Neofusicoccum parvum UCRNP2]	GO:0003824(catalytic activity);GO:0009405(pathogenesis);GO:0009847(spore germination);GO:0031177(phosphopantetheine binding);GO:0031410(cytoplasmic vesicle);GO:0031505(fungal-type cell wall organization);GO:0035690(cellular response to drug);GO:1900557(emericellamide biosynthetic process);GO:1900772(fumitremorgin B biosynthetic process);GO:1900781(fumiquinazoline C biosynthetic process);GO:190080…	ko00404(Staurosporine biosynthesis)	11260	11278	11268	0.661272	6.5	.(...(((((((.((((((&))))))-)))))))...).	AGGAAGAAGGGCGAGGGAC&GUCCCU-GCCCUUUGUACA	0	0
LtmilR1	XM_035507531.1	LTHEOB_10841	LTHEOB_10841	ph domain protein [Diplodia corticola]	GO:0005737(cytoplasm)	ko03018(RNA degradation)	1528	1545	1536	0.736994	6.5	..(((((((((((((((.&.)))))))))))))))..	CCUGCAAGGGGUGGGGAA&GUCCCUGCCCUUUGUACA	0	0
LtmilR1	XM_035507686.1	LTHEOB_10981	LTHEOB_10981	alcohol oxidase [Diplodia corticola]	GO:0005575(cellular_component);GO:0006066(alcohol metabolic process);GO:0008812(choline dehydrogenase activity);GO:0016614(oxidoreductase activity, acting on CH-OH group of donors);GO:0050660(flavin adenine dinucleotide binding);GO:0055114(oxidation-reduction process)	ko00640(Propanoate metabolism)	1188	1207	1198	0.679191	6.5	((((..(((.((((((((((&))))))))))-)))-.))))	UGUGGUGAGUGGGCAGGGAU&GUCCCUGCCC-UUU-GUACA	0	0
LtmilR1	XM_035507841.1	LTHEOB_1112	LTHEOB_1112	putative ring finger domain-containing protein [Diplodia seriata]	GO:0005575(cellular_component);GO:0008150(biological_process);GO:0008270(zinc ion binding)	NA	355	372	363	0.702312	7	...((((((((((.((((&)))).))))))))))...	GAGGCGAAGGGCAUGGGC&GUCCCUGCCCUUUGUACA	4.1024e-72	4.18476e-72
LtmilR1	XM_035507896.1	LTHEOB_1117	LTHEOB_1117	Sister chromatid cohesion protein pds5 [Diplodia seriata]	GO:0000790(nuclear chromatin);GO:0003677(DNA binding);GO:0006281(DNA repair);GO:0007064(mitotic sister chromatid cohesion);GO:0043935(sexual sporulation resulting in formation of a cellular spore);GO:0051455(attachment of spindle microtubules to kinetochore involved in homologous chromosome segregation);GO:0071168(protein localization to chromatin);GO:1905411(positive regulation of mitotic cohesi…	NA	3577	3594	3585	0.66474	6.5	...((((((((((.((((&)))).))))))))))...	UCGGCGAAGGGCAAGGAU&GUCCCUGCCCUUUGUACA	0	0
LtmilR1	XM_035508030.1	LTHEOB_11290	LTHEOB_11290	Inositol monophosphatase [Macrophomina phaseolina MS6]	GO:0000166(nucleotide binding);GO:0000243(commitment complex);GO:0003676(nucleic acid binding);GO:0003723(RNA binding);GO:0005829(cytosol);GO:0008270(zinc ion binding);GO:0045292(mRNA cis splicing, via spliceosome);GO:0071004(U2-type prespliceosome);GO:0089701(U2AF)	ko03040(Spliceosome)	559	576	567	0.699422	6.5	...(((((((((((((((&)))))))))))))))...	AAGAUGAGGGGUAGGGAU&GUCCCUGCCCUUUGUACA	0	0
LtmilR1	XM_035508637.1	LTHEOB_11837	LTHEOB_11837	threonine aldolase [Diplodia corticola]	GO:0005829(cytosol);GO:0006545(glycine biosynthetic process);GO:0006567(threonine catabolic process);GO:0008732(L-allo-threonine aldolase activity)	ko00260(Glycine, serine and threonine metabolism)	909	925	916	0.690751	5	((-(((((.(((((((((&))))))))).))))).))	UG-ACAAGUGGCAGGGGC&GUCCCUGCCCUUUGUACA	8.7219e-76	1.03648e-75
LtmilR1	XM_035509522.1	LTHEOB_12633	LTHEOB_12633	transcriptional regulator [Diplodia corticola]	GO:0003674(molecular_function);GO:0005575(cellular_component);GO:0008150(biological_process)	NA	973	990	981	0.653179	7	.((((((((.((.(((((&))))).)).)))))))).	GGUGCGAAGCGCUGGGGC&GUCCCUGCCCUUUGUACA	0	0
LtmilR1	XM_035510192.1	LTHEOB_1486	LTHEOB_1486	myosin heavy chain [Diplodia corticola]	NA	NA	3139	3156	3147	0.699422	7	.((((((((((.((.(((&))).)).)))))))))).	GGUGCGAAGGGGGGUGAC&GUCCCUGCCCUUUGUACA	0	0
LtmilR1	XM_035510277.1	LTHEOB_1562	LTHEOB_1562	Lipase B [Diplodia seriata]	GO:0003674(molecular_function);GO:0005575(cellular_component);GO:0008150(biological_process)	NA	1070	1087	1077	0.679191	5.5	(((((-((((((.((((.(&).))))-)))))).)))))	UGUGC-AAGGGCAAGGGUC&GUCCCU-GCCCUUUGUACA	0	0
LtmilR1	XM_035510861.1	LTHEOB_2088	LTHEOB_2088	putative pathogenesis associated protein [Diplodia seriata]	GO:0003674(molecular_function);GO:0005575(cellular_component);GO:0008150(biological_process)	NA	341	357	348	0.708092	6.5	...((.-(((((((((((&)))))))))))..))...	CUGGCC-AGGGCAGGGAC&GUCCCUGCCCUUUGUACA	5.2832e-81	6.31431e-81
LtmilR1	XM_035511428.1	LTHEOB_2599	LTHEOB_2599	multicopper oxidase [Diplodia corticola]	GO:0000324(fungal-type vacuole);GO:0004322(ferroxidase activity);GO:0005381(iron ion transmembrane transporter activity);GO:0005507(copper ion binding);GO:0005783(endoplasmic reticulum);GO:0010106(cellular response to iron ion starvation);GO:0033215(iron assimilation by reduction and transport);GO:0033573(high-affinity iron permease complex);GO:0035690(cellular response to drug);GO:0043324(pigmen…	NA	1782	1801	1791	0.687861	6	...((.((((.(((((((((&)))))))))-))))-))...	GGAACAAAAGCGGCAGGGAC&GUCCCUGCC-CUUU-GUACA	0	0
LtmilR1	XM_035511704.1	LTHEOB_2847	LTHEOB_2847	putative cytochrome p450 [Diplodia seriata]	GO:0016709(oxidoreductase activity, acting on paired donors, with incorporation or reduction of molecular oxygen, NAD(P)H as one donor, and incorporation of one atom of oxygen);GO:0020037(heme binding);GO:0043231(intracellular membrane-bounded organelle);GO:0044281(small molecule metabolic process);GO:0044550(secondary metabolite biosynthetic process)	NA	1845	1863	1854	0.713873	7	.(((((.(((((((.((((&)))).)))))))-))))).	GGUGCGCGAGGGCAUGGAC&GUCCCUGCCCUU-UGUACA	0	0
LtmilR1	XM_035512008.1	LTHEOB_312	LTHEOB_312	sad1 unc domain protein [Diplodia corticola]	GO:0004674(protein serine/threonine kinase activity);GO:0005634(nucleus);GO:0005737(cytoplasm);GO:0006468(protein phosphorylation);GO:0030003(cellular cation homeostasis);GO:0035556(intracellular signal transduction)	NA	2018	2036	2026	0.66763	5.5	((.((.(((((((.(((((&)))))-))))))).)).))	UGGGCCAAGGGCGCGGGAC&GUCCC-UGCCCUUUGUACA	4.1024e-72	4.18476e-72
LtmilR1	XM_035513121.1	LTHEOB_4121	LTHEOB_4121	Six-bladed beta-propeller TolB-like protein [Macrophomina phaseolina MS6]	GO:0003674(molecular_function);GO:0008150(biological_process)	ko00030(Pentose phosphate pathway);ko00053(Ascorbate and aldarate metabolism)	1131	1148	1139	0.702312	7	((((.((((((.(((((.&.))))).)))))).))))	UGUGGGGAGGGGAGGGGU&GUCCCUGCCCUUUGUACA	0	0
LtmilR1	XM_035514197.1	LTHEOB_5090	LTHEOB_5090	putative cmgc mapk protein kinase [Diplodia seriata]	GO:0005575(cellular_component)	NA	682	699	690	0.682081	6.5	......((((((((((((&))))))))))))......	UUCUUCAAGGGCAGGGAU&GUCCCUGCCCUUUGUACA	0	0
LtmilR1	XM_035514397.1	LTHEOB_5270	LTHEOB_5270	Histone deacetylase complex subunit SAP18 [Diplodia seriata]	GO:0003674(molecular_function);GO:0005575(cellular_component);GO:0008150(biological_process)	ko03013(RNA transport);ko03015(mRNA surveillance pathway)	689	706	696	0.66474	7	.((((-((((((((.(((.&.)))-)))))))).)))).	GGUAC-GAGGGCGGCGGAA&GUCC-CUGCCCUUUGUACA	4.1024e-72	4.18476e-72
LtmilR1	XM_035514520.1	LTHEOB_5381	LTHEOB_5381	hypothetical protein UCDDS831_g00864 [Diplodia seriata]	NA	NA	436	453	444	0.690751	7	...((((((((((.((((&)))).))))))))))...	UACGCGAAGGGCGAGGAC&GUCCCUGCCCUUUGUACA	0	0
LtmilR1	XM_035514852.1	LTHEOB_5680	LTHEOB_5680	putative guanylate kinase [Diplodia seriata]	GO:0004385(guanylate kinase activity);GO:0005634(nucleus);GO:0005737(cytoplasm);GO:0046037(GMP metabolic process);GO:0046711(GDP biosynthetic process);GO:0097311(biofilm matrix)	ko00230(Purine metabolism)	434	450	442	0.650289	7	.(..(((((((-((((((&)))))).)))))))..).	GGCUCAGAGGG-AGGGGC&GUCCCUGCCCUUUGUACA	4.1024e-72	4.18476e-72
LtmilR1	XM_035515944.1	LTHEOB_6663	LTHEOB_6663	alkaline phytoceramidase [Diplodia corticola]	GO:0006672(ceramide metabolic process);GO:0016021(integral component of membrane);GO:0016811(hydrolase activity, acting on carbon-nitrogen (but not peptide) bonds, in linear amides)	ko00600(Sphingolipid metabolism)	648	666	656	0.716763	6.5	((((.(((((((((.((((&))))-))))))))).))))	UGUGAAGAGGGCGGUGGGC&GUCC-CUGCCCUUUGUACA	0	0
LtmilR1	XM_035516756.1	LTHEOB_7395	LTHEOB_7395	putative transaldolase protein [Neofusicoccum parvum UCRNP2]	GO:0004801(sedoheptulose-7-phosphate:D-glyceraldehyde-3-phosphate glyceronetransferase activity);GO:0005622(intracellular);GO:0005634(nucleus);GO:0005829(cytosol);GO:0005975(carbohydrate metabolic process);GO:0006098(pentose-phosphate shunt);GO:0009986(cell surface);GO:0030445(yeast-form cell wall);GO:0030446(hyphal cell wall);GO:0097311(biofilm matrix)	ko00030(Pentose phosphate pathway)	356	373	364	0.699422	6	(((((((((.((((((..&..)))))).)))))))))	UGUACAAGGAGCAGGGUA&GUCCCUGCCCUUUGUACA	0	0
LtmilR1	XM_035516988.1	LTHEOB_7603	LTHEOB_7603	putative alcohol dehydrogenase protein [Neofusicoccum parvum UCRNP2]	GO:0005575(cellular_component);GO:0008270(zinc ion binding);GO:0016491(oxidoreductase activity);GO:0016747(transferase activity, transferring acyl groups other than amino-acyl groups);GO:0055114(oxidation-reduction process)	NA	625	642	633	0.84104	5	....((((((((((((((&))))))))))))))....	ACGCCAAAGGGCAGGGGC&GUCCCUGCCCUUUGUACA	0	0
LtmilR1	XM_035517734.1	LTHEOB_8275	LTHEOB_8275	Norsolorinic acid reductase [Diplodia seriata]	GO:0005575(cellular_component);GO:0008150(biological_process)	NA	554	572	562	0.710983	5	(((((.((((((((.(((.&.)))-)))))))).)))))	UGUACCAAGGGCGGUGGAG&GUCC-CUGCCCUUUGUACA	0	0
LtmilR1	XM_035518086.1	LTHEOB_8592	LTHEOB_8592	epoxide hydrolase [Diplodia corticola]	GO:0003824(catalytic activity);GO:0005575(cellular_component);GO:0008150(biological_process)	NA	639	654	645	0.731214	6.5	.((((--(((((((((((&)))))))))))..)))).	GGUGC--AGGGUGGGGAC&GUCCCUGCCCUUUGUACA	0	0
LtmilR1	XM_035518385.1	LTHEOB_8861	LTHEOB_8861	putative cytochrome p450 [Diplodia seriata]	GO:0005506(iron ion binding);GO:0005575(cellular_component);GO:0009055(electron transfer activity);GO:0016705(oxidoreductase activity, acting on paired donors, with incorporation or reduction of molecular oxygen);GO:0020037(heme binding);GO:0055114(oxidation-reduction process)	NA	703	720	711	0.676301	7	..((((((((((.(((.(&).))).))))))))))..	AAUGCGAAGGGCUGGGUC&GUCCCUGCCCUUUGUACA	0	0
LtmilR1	XM_035519539.1	LTHEOB_9900	LTHEOB_9900	HR1 repeat rho-binding protein [Macrophomina phaseolina MS6]	GO:0003746(translation elongation factor activity);GO:0003924(GTPase activity);GO:0005622(intracellular)	ko03013(RNA transport)	623	639	630	0.67052	5	.((((-((((((.((((.&.)))).)))))).)))).	GGUAC-AAGGGCUGGGAG&GUCCCUGCCCUUUGUACA	0	0
LtmilR3	XM_035507858.1	LTHEOB_11135	LTHEOB_11135	amp-binding enzyme [Diplodia corticola]	GO:0003824(catalytic activity);GO:0005575(cellular_component);GO:0008152(metabolic process)	ko00360(Phenylalanine metabolism);ko00130(Ubiquinone and other terpenoid-quinone biosynthesis)	1292	1311	1303	0.679518	6.5	((((.((((((-(-((((((((&)))))))).).)))))).))))	GGAAGGGGAGG-G-UGGUGAGG&UCUUACCAACUCCUCCCAUUCC	0	0
LtmilR3	XM_035508619.1	LTHEOB_11820	LTHEOB_11820	ferric-chelate reductase [Diplodia corticola]	GO:0005575(cellular_component);GO:0016491(oxidoreductase activity);GO:0055114(oxidation-reduction process)	NA	1233	1254	1246	0.759036	6.5	((((..((((((((-((((((((&)))))))).))))))))-.))))	GGAGAAGGGAGGAG-UGGUGGGA&UCUUACCAACUCCUCCC-AUUCC	0	0
LtmilR3	XM_035512088.1	LTHEOB_3192	LTHEOB_3192	Hit family protein 1 [Diplodia seriata]	GO:0003824(catalytic activity);GO:0005575(cellular_component);GO:0008150(biological_process)	ko03008(Ribosome biogenesis in eukaryotes)	287	308	300	0.693976	6	.(((((.(((((((((((-((((&)))).)))))))))))-))))).	AGGAUGUGGAGGGGUUGG-AAGG&UCUUACCAACUCCUCC-CAUUCC	4.1024e-72	4.18476e-72
LtmilR3	XM_035512099.1	LTHEOB_3201	LTHEOB_3201	ccaat-box-binding transcription factor [Diplodia corticola]	GO:0005634(nucleus)	NA	2367	2389	2379	0.66988	6	(((.(.(((((((((((.((((.&.))))-))))))))))).).)))	GGAUUUGGAGGAGUUGGAUGAGU&UCUUA-CCAACUCCUCCCAUUCC	0	0
LtmilR4	XM_035509339.1	LTHEOB_12469	LTHEOB_12469	hypothetical protein UCDDS831_g07666 [Diplodia seriata]	GO:0003674(molecular_function);GO:0005575(cellular_component);GO:0008150(biological_process)	NA	1389	1404	1396	0.676647	5	((((-(((((((-((((.&.)))).))))))).))))	GGGC-GCUGGGG-AUCUU&UAGAUACCCCAGUAGUCC	0	0
LtmilR4	XM_035510247.1	LTHEOB_1535	LTHEOB_1535	putative vacuolar atp synthase subunit b [Diplodia seriata]	GO:0000221(vacuolar proton-transporting V-type ATPase, V1 domain);GO:0000329(fungal-type vacuole membrane);GO:0005524(ATP binding);GO:0005886(plasma membrane);GO:0006874(cellular calcium ion homeostasis);GO:0006914(autophagy);GO:0007035(vacuolar acidification);GO:0009405(pathogenesis);GO:0010494(cytoplasmic stress granule);GO:0015986(ATP synthesis coupled proton transport);GO:0015991(ATP hydrolys…	ko00190(Oxidative phosphorylation);ko04145(Phagosome)	291	311	300	0.709581	6.5	((((.(((((((..((((((.&.))))))--)))))))-))))	GGACAUGCUGGGUCGUAUCUU&UAGAUAC--CCCAGUA-GUCC	0	0
LtmilR4	XM_035510758.1	LTHEOB_1996	LTHEOB_1996	zn 2cys6 transcription factor [Diplodia corticola]	GO:0000981(RNA polymerase II transcription factor activity, sequence-specific DNA binding);GO:0003677(DNA binding);GO:0005634(nucleus);GO:0006351(transcription, DNA-templated);GO:0006355(regulation of transcription, DNA-templated);GO:0008270(zinc ion binding)	ko00500(Starch and sucrose metabolism);ko00460(Cyanoamino acid metabolism)	1890	1908	1899	0.658683	7	(((.((((((.(((((-(((&))).)))))-))))))-)))	GGACCUGCUGCGGGUG-CUG&UAGAUACCC-CAGUAG-UCC	0	0
LtmilR4	XM_035512617.1	LTHEOB_3669	LTHEOB_3669	putative seryl-trna synthetase [Diplodia seriata]	GO:0004812(aminoacyl-tRNA ligase activity);GO:0004828(serine-tRNA ligase activity);GO:0005524(ATP binding);GO:0005829(cytosol);GO:0006418(tRNA aminoacylation for protein translation);GO:0006434(seryl-tRNA aminoacylation)	ko00970(Aminoacyl-tRNA biosynthesis)	843	860	851	0.694012	5.5	((((...((((((((((.&.))))))))))...))))	GGAUGCGUGGGGUAUCUU&UAGAUACCCCAGUAGUCC	0	0
LtmilR4	XM_035512888.1	LTHEOB_3912	LTHEOB_3912	carboxylic acid transport protein [Diplodia corticola]	GO:0016021(integral component of membrane);GO:0046942(carboxylic acid transport);GO:0046943(carboxylic acid transmembrane transporter activity);GO:0055085(transmembrane transport)	NA	1146	1163	1154	0.655689	7	((((..((((((((((..&..))))))))))..))))	GGGUGCCUGGGGUGUCAU&UAGAUACCCCAGUAGUCC	0	0
LtmilR4	XM_035512989.1	LTHEOB_4002	LTHEOB_4002	cytochrome p450 [Diplodia corticola]	GO:0010430(fatty acid omega-oxidation);GO:0018685(alkane 1-monooxygenase activity);GO:0019825(oxygen binding)	ko00071(Fatty acid degradation);ko00380(Tryptophan metabolism)	1383	1401	1391	0.676647	5	((.(.((((((.(((((((&)))))))-)))))).).))	GGUCGGCUGGGAGUAUCUG&UAGAUAC-CCCAGUAGUCC	0	0
LtmilR4	XM_035513993.1	LTHEOB_4907	LTHEOB_4907	scytalone dehydratase [Diplodia corticola]	GO:0005575(cellular_component);GO:0042438(melanin biosynthetic process)	NA	27	44	35	0.652695	6.5	((((((((.(((..((((&))))..))).))))))))	GGACUACUUGGGCCUCUG&UAGAUACCCCAGUAGUCC	0	0
LtmilR4	XM_035517196.1	LTHEOB_7791	LTHEOB_7791	putative pyrazinamidase nicotinamidase [Diplodia seriata]	GO:0005575(cellular_component)	ko00760(Nicotinate and nicotinamide metabolism);ko04213(Longevity regulating pathway - multiple species)	476	493	484	0.682635	6.5	(((((((((..(((((((&)))))))..)))))))))	GGGCUGCUGAUGUGUCUG&UAGAUACCCCAGUAGUCC	4.1024e-72	4.18476e-72
LtmilR4	XM_035517868.1	LTHEOB_8396	LTHEOB_8396	putative translation initiation factor eif4e [Diplodia seriata]	GO:0003743(translation initiation factor activity);GO:0005634(nucleus);GO:0005829(cytosol);GO:0006413(translational initiation)	ko03013(RNA transport)	276	293	284	0.742515	3	(((.(.((((((((((((&)))))))))))).).)))	GGAGUUUUGGGGUAUCUA&UAGAUACCCCAGUAGUCC	0	0
LtmilR4	XM_035518661.1	LTHEOB_9109	LTHEOB_9109	Ethanolamine kinase 1 [Diplodia seriata]	GO:0005575(cellular_component);GO:0016301(kinase activity);GO:0016772(transferase activity, transferring phosphorus-containing groups);GO:0046474(glycerophospholipid biosynthetic process)	ko00564(Glycerophospholipid metabolism)	1096	1115	1106	0.658683	5.5	((...(((((((((.(((((&))))).)))))))))--.))	GGCUUCUACUGGGGCAUCUG&UAGAUACCCCAGUAG--UCC	0	0
LtmilR4	XM_035519318.1	LTHEOB_9701	LTHEOB_9701	putative N-acetyltransferase [Diplodia seriata]	GO:0005783(endoplasmic reticulum);GO:0005794(Golgi apparatus);GO:0008080(N-acetyltransferase activity);GO:0008150(biological_process)	NA	132	149	140	0.679641	6.5	...(((((((((((((..&..)))))))))))))...	CUGUUACUGGGGUAUCAA&UAGAUACCCCAGUAGUCC	0	0
LtmilR8	XM_035516848.1	LTHEOB_7478	LTHEOB_7478	beige beach domain-containing protein [Diplodia corticola]	GO:0003674(molecular_function);GO:0005829(cytosol);GO:0008150(biological_process)	NA	6376	6397	6388	0.689295	7	....(((.(((((((((((((.&.)))))))))))))-)))....	CUCCUCCAAGGUGGUAGCUUCG&UGAAGCUACCAUCU-GGACGUA	0	0
LtmilR5	XM_035511583.1	LTHEOB_2738	LTHEOB_2738	NA	NA	NA	773	792	783	0.684636	6	....((((-((((((((((((&)))))))))))).))))....	AGGAAGCU-CCCGCGUAUGUU&AACAUACGUGGGUAGCUGAAG	0	0
